# Supplementary material for: Targeted Deletion of Nrf2 Reduces Urethane-Induced Lung Tumor Development in Mice
Source: PLoS One. 2011 Oct 21;6(10):e26590. doi: 10.1371/journal.pone.0026590 (PMC3198791; doi:10.1371/journal.pone.0026590)
Supplement: Dataset S1 — 12 wk Saline vs. Urethane Nrf2-WT vs. Nrf2-KO. (XLS) [file pone.0026590.s007.xls]

## Sheet: Clusters
Dataset S1:
12 wk Saline vs. Urethane Nrf2-WT vs. Nrf2-KO
2-Way ANOVA filtered Genes (p<0.05)
Interaction+Genotype/Treatment 118 genes
Gene Name	Common	GenBank	Gene Symbol	Description	Functions
Set0	27 genes
1415871_at	68kDa; big-h3; Beta-ig; AI181842; AI747162; MGC150270	NM_009369	Tgfbi	transforming growth factor, beta induced	GO:7155(cell adhesion)	GO:5515(protein binding)	GO:5615(extracellular space); GO:5578(proteinaceous extracellular matrix)
1416072_at	AU040960	NM_133654	Cd34	CD34 antigen	GO:7155(cell adhesion); GO:50900(leukocyte migration)	GO:5515(protein binding)	GO:9897(external side of plasma membrane); GO:16021(integral to membrane); GO:16020(membrane)
1416136_at	GelA; Clg4a; MMP-2	NM_008610	Mmp2	matrix metallopeptidase 2	GO:1955(blood vessel maturation); GO:30574(collagen catabolic process); GO:270(peptidoglycan metabolic process); GO:6508(proteolysis)	GO:5509(calcium ion binding); GO:4228(gelatinase A activity); GO:16787(hydrolase activity); GO:46872(metal ion binding); GO:4222(metalloendopeptidase activity); GO:8237(metallopeptidase activity); GO:8233(peptidase activity); GO:5515(protein binding); GO:8270(zinc ion binding)	GO:5615(extracellular space); GO:5578(proteinaceous extracellular matrix)
1417088_at	Jaz	AW493043	Zfp346	zinc finger protein 346	GO:6915(apoptosis)	GO:3723(RNA binding); GO:3725(double-stranded RNA binding); GO:46872(metal ion binding); GO:3676(nucleic acid binding); GO:5515(protein binding); GO:8270(zinc ion binding)	GO:5622(intracellular); GO:5730(nucleolus); GO:5634(nucleus)
1417399_at	Gas-6	NM_019521	Gas6	growth arrest specific 6	GO:1558(regulation of cell growth)	GO:5509(calcium ion binding); GO:46872(metal ion binding)	GO:5576(extracellular region); GO:5615(extracellular space)
1418174_at	Dbp	BC018323	Dbp	D site albumin promoter binding protein	GO:7623(circadian rhythm); GO:6355(regulation of transcription, DNA-dependent); GO:48511(rhythmic process); GO:6350(transcription)	GO:3677(DNA binding); GO:46983(protein dimerization activity); GO:43565(sequence-specific DNA binding); GO:3700(transcription factor activity)	GO:5634(nucleus)
1418628_at	p62; Sam68	NM_011317	Khdrbs1	KH domain containing, RNA binding, signal transduction associated 1	GO:7049(cell cycle); GO:7166(cell surface receptor linked signal transduction); GO:16481(negative regulation of transcription); GO:46831(regulation of RNA export from nucleus); GO:6355(regulation of transcription, DNA-dependent); GO:6350(transcription); GO:6810(transport)	GO:3723(RNA binding); GO:5070(SH3/SH2 adaptor activity); GO:5515(protein binding); GO:16564(transcriptional repressor activity); GO:5215(transporter activity)	GO:16020(membrane); GO:5634(nucleus)
1418710_at	Cd59; AA987121; protectin	NM_007652	Cd59a	CD59a antigen		GO:48503(GPI anchor binding)	GO:5615(extracellular space); GO:16020(membrane); GO:5886(plasma membrane)
1418746_at	MR-1; Brp17; Tahccp2; AI854243; MNCb-5687; 2210013N15Rik; 2810403H05Rik; Pnkd	NM_019999	MGI:1930773	brain protein 17	GO:8150(biological_process)	GO:16787(hydrolase activity); GO:3674(molecular_function)	GO:16021(integral to membrane)
1420719_at	AL022622; AU022940; 2210014E14Rik	NM_031374	Tex15	testis expressed gene 15
1421087_at	mPer3; 2810049O06Rik	NM_011067	Per3	period homolog 3 (Drosophila)	GO:7623(circadian rhythm); GO:6355(regulation of transcription, DNA-dependent); GO:48511(rhythmic process); GO:7165(signal transduction); GO:6350(transcription); GO:160(two-component signal transduction system (phosphorelay))	GO:4871(signal transducer activity); GO:155(two-component sensor activity)	GO:5634(nucleus)
1422444_at	Cd49f; AI115430; 5033401O05Rik	BM935811	Itga6	integrin alpha 6	GO:7155(cell adhesion); GO:7160(cell-matrix adhesion); GO:46847(filopodium formation); GO:7229(integrin-mediated signaling pathway); GO:50900(leukocyte migration); GO:42475(odontogenesis (sensu Vertebrata))	GO:5509(calcium ion binding); GO:5515(protein binding); GO:4872(receptor activity)	GO:16323(basolateral plasma membrane); GO:16021(integral to membrane); GO:8305(integrin complex); GO:16020(membrane); GO:5886(plasma membrane)
1422445_at	Cd49f; AI115430; 5033401O05Rik	BM935811	Itga6	integrin alpha 6	GO:7155(cell adhesion); GO:7160(cell-matrix adhesion); GO:46847(filopodium formation); GO:7229(integrin-mediated signaling pathway); GO:50900(leukocyte migration); GO:42475(odontogenesis (sensu Vertebrata))	GO:5509(calcium ion binding); GO:5515(protein binding); GO:4872(receptor activity)	GO:16323(basolateral plasma membrane); GO:16021(integral to membrane); GO:8305(integrin complex); GO:16020(membrane); GO:5886(plasma membrane)
1423544_at	Step	BB188812	Ptpn5	protein tyrosine phosphatase, non-receptor type 5	GO:16311(dephosphorylation); GO:6470(protein amino acid dephosphorylation)	GO:16787(hydrolase activity); GO:4721(phosphoprotein phosphatase activity); GO:16791(phosphoric monoester hydrolase activity); GO:4725(protein tyrosine phosphatase activity); GO:4872(receptor activity)
1424175_at	2310028D20Rik; Tef	BC017689	Tef	thyrotroph embryonic factor	GO:45944(positive regulation of transcription from RNA polymerase II promoter); GO:6355(regulation of transcription, DNA-dependent); GO:48511(rhythmic process); GO:6350(transcription)	GO:3677(DNA binding); GO:3690(double-stranded DNA binding); GO:5515(protein binding); GO:46983(protein dimerization activity); GO:43565(sequence-specific DNA binding); GO:3700(transcription factor activity); GO:16563(transcriptional activator activity)	GO:5634(nucleus)
1426581_at	PLIP; 1110001D10Rik; 2810004N20Rik	BI247018	Ptpmt1	protein tyrosine phosphatase, mitochondrial 1	GO:16311(dephosphorylation); GO:46488(phosphatidylinositol metabolic process); GO:6470(protein amino acid dephosphorylation)	GO:16787(hydrolase activity); GO:4439(phosphoinositide 5-phosphatase activity); GO:4721(phosphoprotein phosphatase activity); GO:16791(phosphoric monoester hydrolase activity); GO:4725(protein tyrosine phosphatase activity); GO:8138(protein tyrosine/serine/threonine phosphatase activity)	GO:5575(cellular_component); GO:16020(membrane); GO:5739(mitochondrion)
1426611_at	Psmc2	AV267322	Psmc2	proteasome (prosome, macropain) 26S subunit, ATPase 2	GO:30163(protein catabolic process); GO:6508(proteolysis)	GO:5524(ATP binding); GO:16887(ATPase activity); GO:16787(hydrolase activity); GO:17111(nucleoside-triphosphatase activity); GO:166(nucleotide binding)	GO:5737(cytoplasm); GO:5829(cytosol); GO:5634(nucleus); GO:502(proteasome complex (sensu Eukaryota)); GO:43234(protein complex)
1428407_at		BG073366	LOC544935	similar to heterogeneous nuclear ribonucleoprotein A0
1428484_at	ORP3; OSBP3; MGC102333; A530055M08; 1200014M06Rik; 6720421I08Rik	AK004768	Osbpl3	oxysterol binding protein-like 3	GO:6869(lipid transport); GO:8202(steroid metabolic process); GO:6810(transport)	GO:3674(molecular_function)	GO:5575(cellular_component)
1428851_at	1300014I06Rik	AK005003	1300014I06Rik	RIKEN cDNA 1300014I06 gene	GO:7154(cell communication)	GO:35091(phosphoinositide binding); GO:5515(protein binding)
1429047_at	Gtl7; cbp82; AI853581; AU043144; AW553985; 2900005O08Rik; 6530416A09Rik	AW120535	Rtf1	Rtf1, Paf1/RNA polymerase II complex component, homolog (S. cerevisiae)			GO:5730(nucleolus)
1433438_x_at		BB794642	Mela	melanoma antigen
1438211_s_at	Dbp	BB550183	Dbp	D site albumin promoter binding protein	GO:7623(circadian rhythm); GO:6355(regulation of transcription, DNA-dependent); GO:48511(rhythmic process); GO:6350(transcription)	GO:3677(DNA binding); GO:46983(protein dimerization activity); GO:43565(sequence-specific DNA binding); GO:3700(transcription factor activity)	GO:5634(nucleus)
1450881_s_at	C80550; C80741; Tm7sf1; AU016435; AW546472; D13Abb1e; C730041E01	AK010724	Tm7sf1	transmembrane 7 superfamily member 1			GO:16021(integral to membrane)
1454706_at	Uvrag1; AI648770; 9530039D02Rik	AV313671	Uvrag	UV radiation resistance associated gene	GO:6281(DNA repair)		GO:5737(cytoplasm)
1456456_x_at		BB821390	Mela	Melanoma antigen (Mela), mRNA
1460406_at	AI427122	BC026410	AI427122	expressed sequence AI427122
Set1	22 genes
1416000_a_at	PAG; Paga; PrxI; TDX2; MSP23; NkefA; OSF-3; TPx-A; Tdpx2	NM_011034	Prdx1	peroxiredoxin 1	GO:42345(regulation of NF-kappaB import into nucleus); GO:6979(response to oxidative stress)	GO:16209(antioxidant activity); GO:16491(oxidoreductase activity); GO:4601(peroxidase activity); GO:51920(peroxiredoxin activity)
1416236_a_at	Eva; Mpzl2	BC015076	Eva1	epithelial V-like antigen 1	GO:7155(cell adhesion)	GO:5515(protein binding)	GO:5615(extracellular space); GO:16021(integral to membrane); GO:16020(membrane)
1416596_at	NG22; 2210409B01Rik	BC010808	Slc44a4	solute carrier family 44, member 4			GO:16021(integral to membrane); GO:16020(membrane)
1417821_at		NM_033075	D17H6S56E-5	DNA segment, Chr 17, human D6S56E 5
1422433_s_at	IDPc; Id-1; Idh-1; AI314845; AI788952; MGC115782; E030024J03Rik	NM_010497	Idh1	isocitrate dehydrogenase 1 (NADP+), soluble	GO:6749(glutathione metabolic process); GO:6097(glyoxylate cycle); GO:8152(metabolic process); GO:6979(response to oxidative stress); GO:6099(tricarboxylic acid cycle)	GO:4450(isocitrate dehydrogenase (NADP+) activity); GO:287(magnesium ion binding); GO:30145(manganese ion binding); GO:46872(metal ion binding); GO:16491(oxidoreductase activity); GO:16616(oxidoreductase activity, acting on the CH-OH group of donors, NAD or NADP as acceptor)	GO:5829(cytosol)
1423413_at	RTP; DRG1; NMSL; Ndr1; Ndrl; TDD5; CAP43; CMT4D; HMSNL; PROXY1	AI987929	Ndrg1	N-myc downstream regulated gene 1	GO:30154(cell differentiation); GO:45576(mast cell activation)		GO:5634(nucleus)
1423772_x_at	Ant2; MGC101927	U27316	Slc25a5	solute carrier family 25 (mitochondrial carrier, adenine nucleotide translocator), member 5	GO:6810(transport)	GO:5488(binding); GO:5215(transporter activity)	GO:16021(integral to membrane); GO:16020(membrane); GO:5743(mitochondrial inner membrane); GO:5739(mitochondrion)
1424311_at	2810407E01Rik	BC019538	0710008K08Rik	RIKEN cDNA 0710008K08 gene		GO:16301(kinase activity)
1429347_at	Bclg; AI429211; 4930452K23Rik; 4933405K19Rik; 9030625M01Rik	AK016670	Bcl2l14	Bcl2-like 14 (apoptosis facilitator)	GO:6915(apoptosis); GO:42981(regulation of apoptosis)
1431055_a_at	2410004M09Rik	AK010399	Snx10	sorting nexin 10	GO:7154(cell communication); GO:7242(intracellular signaling cascade); GO:15031(protein transport); GO:6810(transport)	GO:35091(phosphoinositide binding); GO:5515(protein binding)
1431829_a_at	mFLJ00153; 1300003D20Rik	AK004876	Rgl3	ral guanine nucleotide dissociation stimulator-like 3	GO:7242(intracellular signaling cascade); GO:7218(neuropeptide signaling pathway); GO:51056(regulation of small GTPase mediated signal transduction); GO:7264(small GTPase mediated signal transduction)	GO:8321(Ral guanyl-nucleotide exchange factor activity); GO:17016(Ras GTPase binding); GO:5085(guanyl-nucleotide exchange factor activity); GO:5515(protein binding)	GO:5575(cellular_component); GO:5622(intracellular)
1435495_at	A1R; A1AR; AI848715; BB176431	BE630294	Adora1	adenosine A1 receptor	GO:7186(G-protein coupled receptor protein signaling pathway); GO:7165(signal transduction)	GO:1610(A1 adenosine receptor activity, G-protein coupled); GO:4930(G-protein coupled receptor activity); GO:1609(adenosine receptor activity, G-protein coupled); GO:4872(receptor activity); GO:1584(rhodopsin-like receptor activity); GO:4871(signal transducer activity)	GO:16021(integral to membrane); GO:16020(membrane)
1437423_a_at	SRA; STRAA1; Strra1; AA959952	BG074964	Sra1	steroid receptor RNA activator 1	GO:6915(apoptosis); GO:30154(cell differentiation); GO:8283(cell proliferation); GO:45944(positive regulation of transcription from RNA polymerase II promoter); GO:6357(regulation of transcription from RNA polymerase II promoter); GO:6355(regulation of transcription, DNA-dependent); GO:6350(transcription)	GO:3677(DNA binding); GO:30374(ligand-dependent nuclear receptor transcription coactivator activity); GO:5515(protein binding); GO:4872(receptor activity); GO:3712(transcription cofactor activity)	GO:31252(leading edge); GO:5634(nucleus); GO:30529(ribonucleoprotein complex); GO:5831(steroid hormone aporeceptor complex); GO:5667(transcription factor complex)
1438841_s_at	AII; AU022422	AV002218	Arg2	arginase type II	GO:6527(arginine catabolic process); GO:6525(arginine metabolic process); GO:6941(striated muscle contraction); GO:50(urea cycle)	GO:4053(arginase activity); GO:16787(hydrolase activity); GO:16813(hydrolase activity, acting on carbon-nitrogen (but not peptide) bonds, in linear amidines); GO:30145(manganese ion binding); GO:46872(metal ion binding); GO:5515(protein binding)	GO:5739(mitochondrion)
1443870_at		BB291885	Abcc4	ATP-binding cassette, sub-family C (CFTR/MRP), member 4
1448393_at	Cldn7	BC008104	Cldn7	claudin 7	GO:16338(calcium-independent cell-cell adhesion)	GO:42802(identical protein binding); GO:5198(structural molecule activity)	GO:5615(extracellular space); GO:16021(integral to membrane); GO:16020(membrane); GO:5923(tight junction)
1448786_at	1100001H23Rik	NM_025806	1100001H23Rik	RIKEN cDNA 1100001H23 gene			GO:5615(extracellular space)
1449555_a_at	Gugu; D17980; AI255764; 2310011O17Rik	NM_021564	Fetub	fetuin beta		GO:4869(cysteine protease inhibitor activity)	GO:5615(extracellular space)
1450131_a_at	Bspry	NM_138653	Bspry	B-box and SPRY domain containing	GO:8150(biological_process); GO:6816(calcium ion transport); GO:6811(ion transport); GO:6810(transport)	GO:5509(calcium ion binding); GO:46872(metal ion binding); GO:5499(vitamin D binding); GO:8270(zinc ion binding)	GO:5622(intracellular); GO:16020(membrane)
1450694_at	13kDa; mFKBP2; mFKBP13	NM_008020	Fkbp2	FK506 binding protein 2	GO:6457(protein folding)	GO:16853(isomerase activity); GO:3755(peptidyl-prolyl cis-trans isomerase activity); GO:5515(protein binding)	GO:5783(endoplasmic reticulum); GO:5615(extracellular space)
1450947_at	2610528J11Rik	AK012175	2610528J11Rik	RIKEN cDNA 2610528J11 gene			GO:16021(integral to membrane); GO:16020(membrane)
1452341_at	C80529	BI111416	Echs1	enoyl Coenzyme A hydratase, short chain, 1, mitochondrial	GO:6631(fatty acid metabolic process); GO:6629(lipid metabolic process); GO:8152(metabolic process)	GO:3824(catalytic activity); GO:4300(enoyl-CoA hydratase activity); GO:16508(long-chain-enoyl-CoA hydratase activity); GO:16829(lyase activity)	GO:5739(mitochondrion)
Set2	36 genes
1416495_s_at	AI256693	NM_134104	Ndufs5	NADH dehydrogenase (ubiquinone) Fe-S protein 5			GO:5739(mitochondrion)
1417809_at	HET; ITM; BWR1A; Impt1; TSSC5; Orctl2; BWSCR1A; AW260131; Slc22a1l; p45-BWR1A	NM_008767	Slc22a18	solute carrier family 22 (organic cation transporter), member 18	GO:6820(anion transport); GO:6811(ion transport); GO:15904(tetracycline transport); GO:6810(transport)	GO:8514(organic anion transporter activity); GO:15293(symporter activity); GO:15520(tetracycline:hydrogen antiporter activity); GO:5215(transporter activity)	GO:5615(extracellular space); GO:16021(integral to membrane); GO:5887(integral to plasma membrane); GO:16020(membrane)
1418747_at	Dis1; PU.1; Dis-1; Spi-1; Sfpi-1; Tcfpu1; Tfpu.1	NM_011355	Sfpi1	SFFV proviral integration 1	GO:30851(granulocyte differentiation); GO:30098(lymphocyte differentiation); GO:30225(macrophage differentiation); GO:45893(positive regulation of transcription, DNA-dependent); GO:6355(regulation of transcription, DNA-dependent); GO:6350(transcription)	GO:3677(DNA binding); GO:3723(RNA binding); GO:5515(protein binding); GO:43565(sequence-specific DNA binding); GO:3700(transcription factor activity); GO:16563(transcriptional activator activity)	GO:5634(nucleus); GO:5667(transcription factor complex)
1418890_a_at	C130057E11Rik	BB349707	Rab3d	RAB3D, member RAS oncogene family	GO:6887(exocytosis); GO:15031(protein transport); GO:17157(regulation of exocytosis); GO:7264(small GTPase mediated signal transduction); GO:6810(transport)	GO:5525(GTP binding); GO:166(nucleotide binding); GO:5515(protein binding)	GO:5622(intracellular); GO:16020(membrane); GO:42588(zymogen granule)
1419435_at	Ao; Ro; Aox2; Moro; Aox-1; Aox-2; AI196512; AI255253; MGC13774	NM_009676	Aox1	aldehyde oxidase 1	GO:6118(electron transport)	GO:51537(2 iron, 2 sulfur cluster binding); GO:51287(NAD binding); GO:4031(aldehyde oxidase activity); GO:9055(electron carrier activity); GO:5506(iron ion binding); GO:51536(iron-sulfur cluster binding); GO:46872(metal ion binding); GO:30151(molybdenum ion binding); GO:16491(oxidoreductase activity)
1419599_s_at	Ms4a11; AI447446; 1110058E16Rik	NM_026835	Ms4a11	membrane-spanning 4-domains, subfamily A, member 11	GO:7165(signal transduction)	GO:4872(receptor activity)	GO:16021(integral to membrane); GO:16020(membrane)
1419627_s_at	Clecsf10; dectin-2	NM_020001	Clec4n	C-type lectin domain family 4, member n	GO:6955(immune response)	GO:5529(sugar binding)	GO:16021(integral to membrane); GO:16020(membrane)
1420673_a_at	Acox2	NM_053115	Acox2	acyl-Coenzyme A oxidase 2, branched chain	GO:6118(electron transport); GO:6635(fatty acid beta-oxidation); GO:6631(fatty acid metabolic process); GO:6629(lipid metabolic process); GO:8152(metabolic process)	GO:50660(FAD binding); GO:3995(acyl-CoA dehydrogenase activity); GO:3997(acyl-CoA oxidase activity); GO:16491(oxidoreductase activity); GO:16627(oxidoreductase activity, acting on the CH-CH group of donors)	GO:5777(peroxisome)
1420843_at	LAR; LARS; AA591035	BF235516	Ptprf	protein tyrosine phosphatase, receptor type, F	GO:6470(protein amino acid dephosphorylation); GO:7185(transmembrane receptor protein tyrosine phosphatase signaling pathway)	GO:16787(hydrolase activity); GO:4721(phosphoprotein phosphatase activity); GO:4725(protein tyrosine phosphatase activity); GO:4872(receptor activity)	GO:5886(plasma membrane)
1421529_a_at	TR; TR1; TrxR1	NM_015762	Txnrd1	thioredoxin reductase 1	GO:8283(cell proliferation); GO:45454(cell redox homeostasis); GO:6118(electron transport); GO:6125(thioredoxin pathway)	GO:50660(FAD binding); GO:50661(NADP binding); GO:16491(oxidoreductase activity); GO:16654(oxidoreductase activity, acting on NADH or NADPH, disulfide as acceptor); GO:8430(selenium binding); GO:4791(thioredoxin-disulfide reductase activity)	GO:5737(cytoplasm); GO:5829(cytosol)
1423706_a_at	C78335; AU019875; 0610042A05Rik	BC014793	Pgd	phosphogluconate dehydrogenase	GO:6098(pentose-phosphate shunt)	GO:50661(NADP binding); GO:50662(coenzyme binding); GO:16491(oxidoreductase activity); GO:8114(phosphogluconate 2-dehydrogenase activity); GO:4616(phosphogluconate dehydrogenase (decarboxylating) activity)
1423933_a_at	PLET1; AA407923; AU043048; 0610037B23Rik	BC022950	1600029D21Rik	RIKEN cDNA 1600029D21 gene
1424486_a_at	TR; TR1; TrxR1	BB284199	Txnrd1	thioredoxin reductase 1	GO:8283(cell proliferation); GO:45454(cell redox homeostasis); GO:6118(electron transport); GO:6125(thioredoxin pathway)	GO:50660(FAD binding); GO:50661(NADP binding); GO:16491(oxidoreductase activity); GO:16654(oxidoreductase activity, acting on NADH or NADPH, disulfide as acceptor); GO:8430(selenium binding); GO:4791(thioredoxin-disulfide reductase activity)	GO:5737(cytoplasm); GO:5829(cytosol)
1424754_at	CFFMA; CD20l4; 9130422I10Rik; A430103C15Rik; Ms4a7	BC024402	Ms4a7	membrane-spanning 4-domains, subfamily A, member 7	GO:7165(signal transduction)	GO:4872(receptor activity)	GO:16021(integral to membrane)
1424783_a_at	Ugt1a2; Ugt1a6a; Ugt1a7c; Ugt1a10; Ugt1a5; Ugt1a9	BC019434	Ugt1a2 ; Ugt1a6a ; Ugt1a10 ; Ugt1a7c ; Ugt1a5 ; Ugt1a9 ; Ugt1a6b ; Ugt1a1	UDP glucuronosyltransferase 1 family, polypeptide A2 ; UDP glucuronosyltransferase 1 family, polypeptide A6A ; UDP glycosyltransferase 1 family, polypeptide A10 ; UDP glucuronosyltransferase 1 family, polypeptide A7C ; UDP glucuronosyltransferase 1 family, polypeptide A5 ; UDP glucuronosyltransferase 1 family, polypeptide A9 ; UDP glucuronosyltransferase 1 family, polypeptide A6B ; UDP glucuronos…
1425951_a_at	Clecsf10; dectin-2	AF240358	Clec4n	C-type lectin domain family 4, member n	GO:6955(immune response)	GO:5529(sugar binding)	GO:16021(integral to membrane); GO:16020(membrane)
1425960_s_at	Dey; Sey; AEY11; Pax-6; Gsfaey11; 1500038E17Rik	AF457142	Pax6	paired box gene 6	GO:9952(anterior/posterior pattern formation); GO:7411(axon guidance); GO:7409(axonogenesis); GO:7420(brain development); GO:43010(camera-type eye development); GO:30154(cell differentiation); GO:45165(cell fate commitment); GO:1709(cell fate determination); GO:9950(dorsal/ventral axis specification); GO:9953(dorsal/ventral pattern formation); GO:42462(eye photoreceptor cell development); GO:3090…	GO:3677(DNA binding); GO:43565(sequence-specific DNA binding); GO:3700(transcription factor activity)	GO:5634(nucleus); GO:5667(transcription factor complex)
1426260_a_at	Ugt1a2; Ugt1a6a; Ugt1a7c; Ugt1a10; Ugt1a5; Ugt1a9	D87867	Ugt1a2 ; Ugt1a6a ; Ugt1a10 ; Ugt1a7c ; Ugt1a5 ; Ugt1a9 ; Ugt1a6b ; Ugt1a1	UDP glucuronosyltransferase 1 family, polypeptide A2 ; UDP glucuronosyltransferase 1 family, polypeptide A6A ; UDP glycosyltransferase 1 family, polypeptide A10 ; UDP glucuronosyltransferase 1 family, polypeptide A7C ; UDP glucuronosyltransferase 1 family, polypeptide A5 ; UDP glucuronosyltransferase 1 family, polypeptide A9 ; UDP glucuronosyltransferase 1 family, polypeptide A6B ; UDP glucuronos…
1427004_at	FBG1; FBX2; Fbs1; Fbs2; NFB42; MGC54895	BB311718	Fbxo2	F-box only protein 2	GO:30433(ER-associated protein catabolic process); GO:6516(glycoprotein catabolic process); GO:30163(protein catabolic process); GO:6512(ubiquitin cycle)	GO:30246(carbohydrate binding); GO:1948(glycoprotein binding); GO:5515(protein binding)	GO:5829(cytosol)
1428116_a_at	Tctex1; Tctex-1; MGC107110; MGC107111	BG093881	Tctex1	t-complex testis expressed 1	GO:7017(microtubule-based process)	GO:3774(motor activity); GO:5515(protein binding)	GO:5794(Golgi apparatus); GO:5858(axonemal dynein complex); GO:5868(cytoplasmic dynein complex); GO:30286(dynein complex); GO:5874(microtubule)
1428282_at	pmn; 2610206D02Rik; C530005D02Rik	AK011899	Tbce	tubulin-specific chaperone e	GO:7024(alpha-tubulin folding); GO:7409(axonogenesis); GO:226(microtubule cytoskeleton organization and biogenesis); GO:6457(protein folding); GO:7021(tubulin folding)	GO:5515(protein binding); GO:51082(unfolded protein binding)	GO:5856(cytoskeleton)
1430128_a_at	Dp1l1; 0610011M24Rik	AK002562	Dp1l1	deleted in polyposis 1-like 1		GO:5515(protein binding)	GO:16021(integral to membrane); GO:16020(membrane)
1434484_at	1100001G20Rik	AV006463	1100001G20Rik	RIKEN cDNA 1100001G20 gene
1437380_x_at	C78335; AU019875; 0610042A05Rik	BB558114	Pgd	phosphogluconate dehydrogenase	GO:6098(pentose-phosphate shunt)	GO:50661(NADP binding); GO:50662(coenzyme binding); GO:16491(oxidoreductase activity); GO:8114(phosphogluconate 2-dehydrogenase activity); GO:4616(phosphogluconate dehydrogenase (decarboxylating) activity)
1439489_at	GT01; KPG_013; AI552415	AV025152	Gpr120	G protein-coupled receptor 120	GO:7186(G-protein coupled receptor protein signaling pathway); GO:46879(hormone secretion); GO:7165(signal transduction)	GO:4930(G-protein coupled receptor activity); GO:5504(fatty acid binding); GO:8289(lipid binding); GO:4872(receptor activity); GO:1584(rhodopsin-like receptor activity); GO:4871(signal transducer activity)	GO:30139(endocytic vesicle); GO:16021(integral to membrane); GO:16020(membrane); GO:5886(plasma membrane)
1447845_s_at	V-1	AV360029	Vnn1	vanin 1	GO:6807(nitrogen compound metabolic process)	GO:48503(GPI anchor binding); GO:16787(hydrolase activity); GO:16810(hydrolase activity, acting on carbon-nitrogen (but not peptide) bonds); GO:16811(hydrolase activity, acting on carbon-nitrogen (but not peptide) bonds, in linear amides)	GO:5615(extracellular space); GO:16020(membrane)
1448273_at	AI314904; GS-A/GS-B	NM_008180	Gss	glutathione synthetase	GO:6750(glutathione biosynthetic process)	GO:5524(ATP binding); GO:3824(catalytic activity); GO:4363(glutathione synthase activity); GO:16874(ligase activity); GO:166(nucleotide binding)
1448620_at	CD16	NM_010188	Fcgr3	Fc receptor, IgG, low affinity III	GO:1788(antibody-dependent cellular cytotoxicity); GO:42590(antigen processing and presentation of exogenous peptide antigen via MHC class I); GO:7166(cell surface receptor linked signal transduction); GO:45576(mast cell activation); GO:30593(neutrophil chemotaxis); GO:6911(phagocytosis, engulfment); GO:6910(phagocytosis, recognition); GO:50766(positive regulation of phagocytosis); GO:42535(posit…	GO:19864(IgG binding); GO:19770(IgG receptor activity); GO:4872(receptor activity)	GO:5615(extracellular space); GO:16021(integral to membrane); GO:16020(membrane)
1450777_at	Xrn2	NM_011917	Xrn2	5'-3' exoribonuclease 2	GO:738(DNA catabolic process, exonucleolytic); GO:6310(DNA recombination); GO:6281(DNA repair); GO:16070(RNA metabolic process); GO:16049(cell growth); GO:6397(mRNA processing); GO:7017(microtubule-based process); GO:6355(regulation of transcription, DNA-dependent); GO:7283(spermatogenesis); GO:6350(transcription); GO:6353(transcription termination)	GO:4534(5'-3' exoribonuclease activity); GO:4527(exonuclease activity); GO:16787(hydrolase activity); GO:46872(metal ion binding); GO:4518(nuclease activity); GO:3676(nucleic acid binding); GO:5515(protein binding); GO:8270(zinc ion binding)	GO:5622(intracellular); GO:5730(nucleolus); GO:5634(nucleus)
1451015_at	p68	AI314476	Tkt	transketolase	GO:40008(regulation of growth)	GO:5509(calcium ion binding); GO:46872(metal ion binding); GO:16740(transferase activity); GO:4802(transketolase activity)
1451814_a_at	CC3; 30kDa; TIP30; AW111545	AF061972	Htatip2	HIV-1 tat interactive protein 2, homolog (human)	GO:1525(angiogenesis); GO:6915(apoptosis); GO:7049(cell cycle); GO:30154(cell differentiation); GO:7275(multicellular organismal development); GO:45786(negative regulation of progression through cell cycle); GO:51170(nuclear import); GO:43068(positive regulation of programmed cell death); GO:46022(positive regulation of transcription from RNA polymerase II promoter, mitotic); GO:46777(protein ami…	GO:16491(oxidoreductase activity); GO:5515(protein binding); GO:4674(protein serine/threonine kinase activity)	GO:5737(cytoplasm); GO:5635(nuclear envelope); GO:5634(nucleus)
1453473_a_at	Tctex1; Tctex-1; MGC107110; MGC107111	BG094946	Tctex1	t-complex testis expressed 1	GO:7017(microtubule-based process)	GO:3774(motor activity); GO:5515(protein binding)	GO:5794(Golgi apparatus); GO:5858(axonemal dynein complex); GO:5868(cytoplasmic dynein complex); GO:30286(dynein complex); GO:5874(microtubule)
1454254_s_at	PLET1; AA407923; AU043048; 0610037B23Rik	AK002767	1600029D21Rik	RIKEN cDNA 1600029D21 gene
1455162_at	MGC37599	BI147002	4922503N01Rik	RIKEN cDNA 4922503N01 gene		GO:3676(nucleic acid binding)
1455431_at	Sglt1	AV371434	Slc5a1	solute carrier family 5 (sodium/glucose cotransporter), member 1	GO:15758(glucose transport); GO:50892(intestinal absorption); GO:6811(ion transport); GO:1656(metanephros development); GO:6814(sodium ion transport); GO:6810(transport)	GO:5355(glucose transporter activity); GO:5412(glucose:sodium symporter activity); GO:31402(sodium ion binding); GO:5351(sugar porter activity); GO:15293(symporter activity); GO:5215(transporter activity)	GO:16324(apical plasma membrane); GO:5903(brush border); GO:16021(integral to membrane); GO:16020(membrane)
1455649_at	Ttc9	BB106428	Ttc9	tetratricopeptide repeat domain 9
Set3	33 genes
1416543_at	Nrf2; AI194320	NM_010902	Nfe2l2	nuclear factor, erythroid derived 2, like 2	GO:45941(positive regulation of transcription); GO:45893(positive regulation of transcription, DNA-dependent); GO:45995(regulation of embryonic development); GO:45449(regulation of transcription); GO:6355(regulation of transcription, DNA-dependent); GO:6350(transcription); GO:30968(unfolded protein response)	GO:3677(DNA binding); GO:5515(protein binding); GO:46983(protein dimerization activity); GO:43565(sequence-specific DNA binding); GO:3700(transcription factor activity); GO:30528(transcription regulator activity); GO:16563(transcriptional activator activity)	GO:5737(cytoplasm); GO:5634(nucleus)
1417936_at	CCF18; MRP-2; Scya9; Scya10	AF128196	Ccl9	chemokine (C-C motif) ligand 9	GO:6935(chemotaxis); GO:6955(immune response); GO:7165(signal transduction)	GO:8009(chemokine activity); GO:5125(cytokine activity)	GO:5576(extracellular region); GO:5615(extracellular space)
1419376_at	Fibin; RP23-110I8.1	BC027250	1110018M03Rik	RIKEN cDNA 1110018M03 gene			GO:5615(extracellular space)
1419922_s_at	Alp; Atrnl; Atrnlp; AI504415; AW555641	AW555641	Atrnl1	attractin like 1	GO:7186(G-protein coupled receptor protein signaling pathway); GO:7275(multicellular organismal development)	GO:5515(protein binding); GO:4872(receptor activity); GO:5529(sugar binding)	GO:5575(cellular_component); GO:16020(membrane)
1420361_at	Bcg; Ity; Lsh; ity; Nramp; Nramp1; MGC129156; MGC129157	NM_013612	Slc11a1	solute carrier family 11 (proton-coupled divalent metal ion transporters), member 1	GO:6811(ion transport); GO:6826(iron ion transport); GO:6810(transport)	GO:5506(iron ion binding); GO:5215(transporter activity)	GO:16021(integral to membrane); GO:16020(membrane)
1420641_a_at	0610039J17Rik; 4930557M22Rik	AF174535	Sqrdl	sulfide quinone reductase-like (yeast)		GO:16491(oxidoreductase activity)	GO:5743(mitochondrial inner membrane); GO:5739(mitochondrion)
1421944_a_at	Asgr; ASGPR1; Asgr-1	U09362	Asgr1	asialoglycoprotein receptor 1	GO:6897(endocytosis)	GO:5509(calcium ion binding); GO:46872(metal ion binding); GO:4872(receptor activity); GO:5529(sugar binding)	GO:16021(integral to membrane); GO:16020(membrane)
1423611_at	TNAP; Akp-2; TNSALP	AW319615	Akp2	alkaline phosphatase 2, liver	GO:8152(metabolic process)	GO:48503(GPI anchor binding); GO:4035(alkaline phosphatase activity); GO:16787(hydrolase activity); GO:287(magnesium ion binding); GO:46872(metal ion binding); GO:8270(zinc ion binding)	GO:5615(extracellular space); GO:16020(membrane); GO:5886(plasma membrane)
1424037_at	MGC28924	BC027291	Itpka	inositol 1,4,5-trisphosphate 3-kinase A	GO:6020(inositol metabolic process)	GO:5524(ATP binding); GO:5516(calmodulin binding); GO:4428(inositol or phosphatidylinositol kinase activity); GO:8440(inositol trisphosphate 3-kinase activity); GO:16301(kinase activity); GO:166(nucleotide binding); GO:16740(transferase activity)	GO:5575(cellular_component)
1424266_s_at	TGH-2; MGC18894	BC013479	AU018778	expressed sequence AU018778		GO:4091(carboxylesterase activity); GO:16787(hydrolase activity); GO:4759(serine esterase activity)
1425518_at	Epac2; KIAA4040; mKIAA4040; 1300003D15Rik; 5730402K07Rik; 6330581N18Rik	AK004874	Rapgef4	Rap guanine nucleotide exchange factor (GEF) 4	GO:19933(cAMP-mediated signaling); GO:17156(calcium ion-dependent exocytosis); GO:6887(exocytosis); GO:30073(insulin secretion); GO:7242(intracellular signaling cascade); GO:6468(protein amino acid phosphorylation); GO:17157(regulation of exocytosis); GO:51056(regulation of small GTPase mediated signal transduction); GO:7165(signal transduction); GO:7264(small GTPase mediated signal transduction)	GO:30552(cAMP binding); GO:8603(cAMP-dependent protein kinase regulator activity); GO:5085(guanyl-nucleotide exchange factor activity); GO:166(nucleotide binding); GO:5515(protein binding)	GO:5952(cAMP-dependent protein kinase complex); GO:5829(cytosol); GO:5622(intracellular)
1426875_s_at	Srx; Npn3; TX01; AI854065; AW488194; 1700127B04Rik	BM210600	Srxn1	sulfiredoxin 1 homolog (S. cerevisiae)	GO:6979(response to oxidative stress)	GO:5524(ATP binding); GO:3677(DNA binding); GO:16209(antioxidant activity); GO:287(magnesium ion binding); GO:166(nucleotide binding); GO:16491(oxidoreductase activity); GO:16667(oxidoreductase activity, acting on sulfur group of donors)	GO:5829(cytosol)
1427284_a_at	Ttpa	AU019171	Ttpa	tocopherol (alpha) transfer protein	GO:7566(embryo implantation); GO:6810(transport); GO:42360(vitamin E metabolic process)	GO:5215(transporter activity); GO:8431(vitamin E binding)	GO:5737(cytoplasm); GO:5622(intracellular)
1427352_at	BC031593; MGC36907	BC019155	BC031593	cDNA sequence BC031593		GO:5198(structural molecule activity)	GO:5882(intermediate filament)
1428117_x_at		BG093881
1429954_at	Dcir3; mDcir3; 3110037K17Rik	AK014135	Clec4a3	C-type lectin domain family 4, member a3		GO:4872(receptor activity); GO:5529(sugar binding)
1430421_a_at	MGC18837; clone: 2-27	AK003909	BC010787	cDNA sequence BC010787
1434520_at	A830037K02; A830073K23Rik	AU067703	Sc5d	sterol-C5-desaturase (fungal ERG3, delta-5-desaturase) homolog (S. cerevisae)	GO:8610(lipid biosynthetic process); GO:8152(metabolic process); GO:6694(steroid biosynthetic process); GO:16126(sterol biosynthetic process)	GO:3824(catalytic activity); GO:5506(iron ion binding); GO:16491(oxidoreductase activity)	GO:5783(endoplasmic reticulum); GO:16021(integral to membrane); GO:16020(membrane)
1436200_at	Rnf127; AU023707; 4932412G04Rik; 5730439E01Rik; A830039N02Rik	BE956940	Lonrf3	LON peptidase N-terminal domain and ring finger 3	GO:6510(ATP-dependent proteolysis)	GO:4176(ATP-dependent peptidase activity); GO:5488(binding); GO:46872(metal ion binding); GO:5515(protein binding); GO:8270(zinc ion binding)
1436320_at		W45978		Mus musculus, clone IMAGE:4206343, mRNA ; CDNA clone IMAGE:1328649
1437556_at	Zfh4; Zfh-4; A930021B15; C130041O22Rik	BF147593	Zfhx4	zinc finger homeodomain 4	GO:45449(regulation of transcription); GO:6355(regulation of transcription, DNA-dependent); GO:6350(transcription)	GO:3677(DNA binding); GO:46872(metal ion binding); GO:3676(nucleic acid binding); GO:43565(sequence-specific DNA binding); GO:3700(transcription factor activity); GO:8270(zinc ion binding)	GO:5622(intracellular); GO:5634(nucleus)
1438910_a_at	Epb7.2	BB782444	Stom	stomatin	GO:51260(protein homooligomerization)		GO:5856(cytoskeleton); GO:16021(integral to membrane); GO:5887(integral to plasma membrane); GO:45121(lipid raft); GO:16020(membrane)
1439443_x_at	p68	AV103412	Tkt	transketolase	GO:40008(regulation of growth)	GO:5509(calcium ion binding); GO:46872(metal ion binding); GO:16740(transferase activity); GO:4802(transketolase activity)
1440911_at	AI429655; 2810458L13Rik	AI429655	Col23a1	procollagen, type XXIII, alpha 1	GO:8150(biological_process); GO:6817(phosphate transport)	GO:3674(molecular_function); GO:5198(structural molecule activity)	GO:5737(cytoplasm); GO:16021(integral to membrane); GO:16020(membrane); GO:5578(proteinaceous extracellular matrix)
1448143_at	Ahd5; Ahd-5	NM_009656	Aldh2	aldehyde dehydrogenase 2, mitochondrial	GO:8152(metabolic process)	GO:4029(aldehyde dehydrogenase (NAD) activity); GO:16491(oxidoreductase activity)	GO:5739(mitochondrion)
1449948_at	MGC77955; ero1-beta; 1300013B24Rik; 1700065B09Rik	NM_026184	Ero1lb	ERO1-like beta (S. cerevisiae)	GO:6118(electron transport); GO:6810(transport)	GO:16491(oxidoreductase activity)	GO:5783(endoplasmic reticulum); GO:16020(membrane)
1449984_at	GROb; Gro2; Mip2; Scyb; MIP-2; Scyb2; MIP-2a; Mgsa-b; CINC-2a	NM_009140	Cxcl2	chemokine (C-X-C motif) ligand 2	GO:6935(chemotaxis); GO:6955(immune response); GO:6954(inflammatory response); GO:7165(signal transduction)	GO:8009(chemokine activity); GO:5125(cytokine activity)	GO:5576(extracellular region); GO:5615(extracellular space)
1450018_s_at	KMCP1; AW319655; 4933433D23Rik	BB032012	Slc25a30	solute carrier family 25, member 30	GO:6839(mitochondrial transport); GO:6810(transport)	GO:5488(binding); GO:5215(transporter activity)	GO:16021(integral to membrane); GO:16020(membrane); GO:5743(mitochondrial inner membrane); GO:5739(mitochondrion)
1451040_at	Hars2; 0610006H08Rik	AI451865	Hars2	histidyl tRNA synthetase 2	GO:19478(D-amino acid catabolic process)	GO:4812(aminoacyl-tRNA ligase activity); GO:16787(hydrolase activity); GO:16788(hydrolase activity, acting on ester bonds)	GO:5737(cytoplasm)
1454677_at	Timp-2; D11Bwg1104e	BF168458	Timp2	tissue inhibitor of metalloproteinase 2	GO:8285(negative regulation of cell proliferation); GO:43408(regulation of MAPKKK cascade); GO:30814(regulation of cAMP metabolic process); GO:45664(regulation of neuron differentiation)	GO:8047(enzyme activator activity); GO:4857(enzyme inhibitor activity); GO:5178(integrin binding); GO:8191(metalloendopeptidase inhibitor activity)	GO:5604(basement membrane); GO:9986(cell surface); GO:5615(extracellular space); GO:5578(proteinaceous extracellular matrix)
1456123_at		BB498095	AI481121	expressed sequence AI481121
1456418_at	Gigyf2; AI852361; AW259676; BC006835; MGC38689; mKIAA0642; 2610016F01Rik; A830080H02Rik	BB769641	Tnrc15	Trinucleotide repeat containing 15 (Tnrc15), mRNA
1457703_at		BE952838

## Sheet: Fold Differences
VennDiagram+Interaction (118 genes)	7774_Nrf2_WT_12wk_Sal_34.CEL:R_ave(raw)	7775_Nrf2_WT_12wk_Sal_35.CEL:R_ave(raw)	7776_Nrf2_WT_12wk_Sal_36.CEL:R_ave(raw)	WT Sal Ave	7777_Nrf2_KO_12wk_Sal_70.CEL:R_ave(raw)	7778_Nrf2_KO_12wk_Sal_71.CEL:R_ave(raw)	7779_Nrf2_KO_12wk_Sal_72.CEL:R_ave(raw)	KO Sal Ave	7780_Nrf2_WT_12wk_Ure_40.CEL:R_ave(raw)	7781_Nrf2_WT_12wk_Ure_41.CEL:R_ave(raw)	7782_Nrf2_WT_12wk_Ure_42.CEL:R_ave(raw)	Baseline WT:KO	WT Ure Ave	7783_Nrf2_KO_12wk_Ure_104.CEL:R_ave(raw)	7784_Nrf2_KO_12wk_Ure_105.CEL:R_ave(raw)	7785_Nrf2_KO_12wk_Ure_107.CEL:R_ave(raw)	KO Ure Ave	Urethane WT:KO	RefSeq Transcript ID	Gene Symbol	Gene Title	Gene Ontology Biological Process	Pathway	Chromosomal Location	QTL
1433438_x_at	30.4474	26.2469	28.2617	28.3187	1220.03	1617.93	1214.47	1350.81	31.3599	39.941	25.3978	47.7003	32.2329	3722.55	3455.32	3423.47	3533.78	109.633	NM_008581	Mela	melanoma antigen	0006278 // RNA-dependent DNA replication // inferred from electronic annotation /// 0006508 // proteolysis // inferred from electronic annotation /// 0015074 // DNA integration // inferred from electronic annotation /// 0019058 // viral infectious cycle // inferred from electronic annotation /// 0019068 // virion assembly // inferred from electronic annotation		chr8 E1
1456456_x_at	64.6073	47.6256	60.7226	57.6518	2021.74	828.758	1695.07	1515.19	50.8837	56.743	43.2384	26.2817	50.2884	3813.58	2959.1	3588.62	3453.77	68.6793	NM_008581	Mela	Env mRNA from SV-40 transformed cells	0019058 // viral infectious cycle // inferred from electronic annotation /// 0019068 // virion assembly // inferred from electronic annotation		chr8 E1
1438211_s_at	443.328	658.79	416.504	506.207	418.016	259.465	369.953	349.145	225.69	569.813	544.101	-1.44985	446.535	2396.2	2357.28	2109.62	2287.7	5.12323	NM_016974	Dbp	D site albumin promoter binding protein	0006350 // transcription // inferred from electronic annotation /// 0006355 // regulation of transcription, DNA-dependent // traceable author statement /// 0006355 // regulation of transcription, DNA-dependent // inferred from electronic annotation /// 0007623 // circadian rhythm // traceable author statement /// 0042127 // regulation of cell proliferation // inferred from electronic annotation /…		chr7 B4|7 23.0 cM
1428851_at	444.878	400.764	454.962	433.535	2624.15	2593.68	2662.82	2626.88	438.888	445.236	395.103	6.05922	426.409	1876.35	2022.83	2051.54	1983.57	4.65181	NM_025831	1300014I06Rik	RIKEN cDNA 1300014I06 gene	0007154 // cell communication // inferred from electronic annotation		chr13 A4|13
1418174_at	446.613	618.431	402.597	489.214	336.099	258.492	351.179	315.257	221.013	621.01	491.269	-1.5518	444.431	1806.9	1939.6	1957.39	1901.3	4.27805	NM_016974	Dbp	D site albumin promoter binding protein	0006350 // transcription // inferred from electronic annotation /// 0006355 // regulation of transcription, DNA-dependent // traceable author statement /// 0006355 // regulation of transcription, DNA-dependent // inferred from electronic annotation /// 0007623 // circadian rhythm // traceable author statement /// 0042127 // regulation of cell proliferation // inferred from electronic annotation /…		chr7 B4|7 23.0 cM
1422444_at	1667.53	1681.7	1675.61	1674.95	4184.78	3874.99	4021.77	4027.18	1217.25	1169.05	1339.13	2.40436	1241.81	3080.69	2869.15	2784.91	2911.58	2.34463	NM_008397	Itga6	integrin alpha 6	0007155 // cell adhesion // inferred from electronic annotation /// 0007160 // cell-matrix adhesion // inferred from mutant phenotype /// 0007229 // integrin-mediated signaling pathway // inferred from electronic annotation /// 0016337 // cell-cell adhesion // inferred from electronic annotation /// 0022409 // positive regulation of cell-cell adhesion // inferred from direct assay /// 0031668 // …	Integrin-mediated_cell_adhesion_KEGG // GenMAPP	chr2 C2-C3|2 38.0 cM
1421087_at	221.399	184.186	166.793	190.793	189.935	169.593	190.063	183.197	150.113	202.412	196.18	-1.04146	182.902	407.326	357.361	345.753	370.147	2.02375	NM_011067	Per3	period homolog 3 (Drosophila)	0006350 // transcription // inferred from electronic annotation /// 0006355 // regulation of transcription, DNA-dependent // inferred from electronic annotation /// 0007165 // signal transduction // inferred from electronic annotation /// 0007623 // circadian rhythm // inferred from direct assay /// 0048511 // rhythmic process // inferred from electronic annotation		chr4 E2
1424175_at	1347.61	1257.43	1101.41	1235.49	1168.11	1048.75	1162.63	1126.5	968.513	1045.66	1178.66	-1.09675	1064.28	1888.23	1902.22	1842.66	1877.7	1.7643	NM_017376 /// NM_153484	Tef	thyrotroph embryonic factor	0006350 // transcription // inferred from electronic annotation /// 0006355 // regulation of transcription, DNA-dependent // inferred from electronic annotation /// 0045944 // positive regulation of transcription from RNA polymerase II promoter // inferred from direct assay /// 0048511 // rhythmic process // inferred from electronic annotation		chr15 E1|15 46.7 cM
1423544_at	42.5818	40.0645	35.6536	39.4333	44.5283	43.3837	43.7874	43.8998	40.3938	35.9853	37.3133	1.11327	37.8975	56.7735	59.7524	63.7374	60.0877	1.58553	NM_013643	Ptpn5	protein tyrosine phosphatase, non-receptor type 5	0006470 // protein amino acid dephosphorylation // inferred from mutant phenotype /// 0006470 // protein amino acid dephosphorylation // inferred from electronic annotation /// 0016311 // dephosphorylation // inferred from electronic annotation		chr7 B3-B5|7 53.0 cM
1422445_at	2601	2900.51	2680.75	2727.42	4633.58	3993.8	4832.39	4486.59	2082.33	2012.8	2337.12	1.64499	2144.09	3580.44	3154.34	3136.6	3290.46	1.53467	NM_008397	Itga6	integrin alpha 6	0007155 // cell adhesion // inferred from electronic annotation /// 0007160 // cell-matrix adhesion // inferred from mutant phenotype /// 0007229 // integrin-mediated signaling pathway // inferred from electronic annotation /// 0016337 // cell-cell adhesion // inferred from electronic annotation /// 0022409 // positive regulation of cell-cell adhesion // inferred from direct assay /// 0031668 // …	Integrin-mediated_cell_adhesion_KEGG // GenMAPP	chr2 C2-C3|2 38.0 cM
1416136_at	1259.29	1239.67	1214.96	1237.97	1445.61	1442.51	1340.75	1409.63	1577.61	1416.8	1524.12	1.13865	1506.18	2334.3	2448.55	2034.53	2272.46	1.50876	NM_008610	Mmp2	matrix metallopeptidase 2	0001666 // response to hypoxia // inferred from direct assay /// 0001955 // blood vessel maturation // inferred from genetic interaction /// 0001957 // intramembranous ossification // inferred from genetic interaction /// 0006508 // proteolysis // inferred from electronic annotation /// 0008152 // metabolic process // inferred from electronic annotation /// 0030574 // collagen catabolic process /…	Inflammatory_Response_Pathway // GenMAPP /// Matrix_Metalloproteinases // GenMAPP	chr8 C5|8 44.0 cM
1416072_at	1909.64	1973.74	1600	1827.79	2031.8	1903.24	2076.19	2003.74	2027.45	1869.82	2159.76	1.09626	2019.01	2933.01	2924.75	2931.43	2929.73	1.45107	NM_001111059 /// NM_133654	Cd34	CD34 antigen	0007155 // cell adhesion // inferred from electronic annotation /// 0050900 // leukocyte migration // inferred from mutant phenotype		chr1 H6|1 106.6 cM
1417088_at	388.738	449.68	377.072	405.163	434.9	418.128	427.836	426.955	399.743	382.475	398.939	1.05378	393.719	617.519	566.382	525.935	569.945	1.44759	NM_012017	Zfp346	zinc finger protein 346	0006915 // apoptosis // inferred from mutant phenotype	mRNA_processing_binding_Reactome // GenMAPP
1418746_at	267.995	290.004	265.739	274.579	338.68	364.14	365.118	355.979	224.813	204.488	238.907	1.29645	222.736	286.829	290.159	311.72	296.236	1.32999	NM_001039509 /// NM_019999 /// NM_025580	Pnkd	paroxysmal nonkinesiogenic dyskinesia			chr1 C3
1420719_at	157.756	192.476	192.166	180.8	271.289	239.163	271.289	260.58	313.146	312.81	318.06	1.44127	314.672	413.551	373.144	431.527	406.074	1.29047	NM_031374	Tex15	testis expressed gene 15	0007129 // synapsis // inferred from mutant phenotype /// 0007130 // synaptonemal complex assembly // inferred from mutant phenotype /// 0007140 // male meiosis // inferred from mutant phenotype /// 0007283 // spermatogenesis // inferred from mutant phenotype /// 0009566 // fertilization // inferred from mutant phenotype /// 0010569 // regulation of double-strand break repair via homologous recom…		chr8 A4
1440911_at	763.708	685.767	690.478	713.318	785.858	859.805	800.657	815.44	554.199	608.06	559.731	1.14317	573.997	759.109	739.498	694.009	730.872	1.2733	NM_153393	Col23a1	collagen, type XXIII, alpha 1			chr11 B1.3
1415871_at	840.972	826.536	851.307	839.605	852.909	865.712	801.41	840.01	849.595	822.331	810.932	1.00048	827.619	1034.08	1015.51	1061.93	1037.17	1.2532	NM_009369	Tgfbi	transforming growth factor, beta induced	0007155 // cell adhesion // inferred from direct assay /// 0007155 // cell adhesion // inferred from electronic annotation /// 0030198 // extracellular matrix organization // inferred from direct assay		chr13 38.0 cM
1426581_at	680.906	678.898	646.613	668.806	828.425	777.152	830.094	811.89	741.088	745.979	676.987	1.21394	721.351	877.409	887.239	912.603	892.417	1.23715	NM_025576	Ptpmt1	protein tyrosine phosphatase, mitochondrial 1	0006470 // protein amino acid dephosphorylation // inferred from electronic annotation /// 0016311 // dephosphorylation // inferred from electronic annotation /// 0046488 // phosphatidylinositol metabolic process // inferred by curator		chr2 E1
1423611_at	321.537	350.944	310.342	327.608	363.895	397.283	378.847	380.008	281.15	263.855	278.035	1.15995	274.346	354.066	333.313	329.488	338.956	1.2355	NM_007431	Alpl	alkaline phosphatase, liver/bone/kidney	0008152 // metabolic process // inferred from electronic annotation /// 0046677 // response to antibiotic // inferred from direct assay		chr4 D3|4 70.2 cM
1450881_s_at	1554.7	1523.92	1632.11	1570.24	1881.4	1978.52	1872.33	1910.75	1510.68	1444.84	1454.57	1.21685	1470.03	1803.27	1787.36	1749.62	1780.08	1.21092	NM_031999	Gpr137b	G protein-coupled receptor 137B			chr13 A1|13 6.0 cM
1428484_at	236.831	229.231	211.92	225.994	270.489	314.409	297.534	294.144	302.771	302.975	282.057	1.30155	295.934	375.657	324.833	338.544	346.345	1.17034	NM_027881	Osbpl3	oxysterol binding protein-like 3	0006810 // transport // inferred from electronic annotation /// 0006869 // lipid transport // inferred from electronic annotation /// 0008202 // steroid metabolic process // inferred from electronic annotation		chr6 B3
1417399_at	4228.82	4100.82	4147.31	4158.98	4155.67	4035.29	4107.97	4099.64	5408.41	5557.8	5269.4	-1.01447	5411.87	6444.66	6127.48	6299.28	6290.47	1.16235	NM_019521	Gas6	growth arrest specific 6	0031100 // organ regeneration // inferred from electronic annotation /// 0040008 // regulation of growth // inferred from electronic annotation		chr8 A1.1|8 5.0 cM
1428407_at	1928.7	2021.47	1936.22	1962.13	1974.01	2118.7	1998.54	2030.41	2031.8	2044.66	2101.7	1.0348	2059.39	2450.85	2366.8	2308.13	2375.26	1.15338	NM_029872 /// XM_001001311 /// XM_891442	Hnrnpa0	heterogeneous nuclear ribonucleoprotein A0			chr13 B1
1418628_at	690.663	690.941	684.94	688.848	604.642	613.717	620.426	612.929	646.44	662.693	674.086	-1.12386	661.073	747.482	744.478	760.231	750.73	1.13562	NM_011317	Khdrbs1	KH domain containing, RNA binding, signal transduction associated 1	0006350 // transcription // inferred from electronic annotation /// 0006355 // regulation of transcription, DNA-dependent // inferred from electronic annotation /// 0007049 // cell cycle // inferred from electronic annotation /// 0007166 // cell surface receptor linked signal transduction // inferred from direct assay /// 0016481 // negative regulation of transcription // inferred from direct ass…		chr4 D2.2
1418710_at	350.849	326.494	316.314	331.219	382.783	384.173	376.616	381.191	475.759	468.22	439.418	1.15087	461.132	520.178	526.641	512.141	519.653	1.12691	NM_001111060 /// NM_007652	Cd59a	CD59a antigen			chr2 55.0 cM
1454677_at	6716.67	6743.77	6717.58	6726.01	7002.98	7108.1	7208.03	7106.37	6033.62	5840	5816.54	1.05655	5896.72	6438.61	6564.27	6655.65	6552.84	1.11127	NM_011594	Timp2	tissue inhibitor of metalloproteinase 2	0008285 // negative regulation of cell proliferation // inferred from direct assay /// 0030814 // regulation of cAMP metabolic process // inferred from direct assay /// 0043408 // regulation of MAPKKK cascade // inferred from direct assay /// 0045664 // regulation of neuron differentiation // inferred from direct assay /// 0045664 // regulation of neuron differentiation // inferred from mutant ph…	Matrix_Metalloproteinases // GenMAPP	chr11 E2|11 72.0 cM
1460406_at	472.006	454.352	471.753	466.037	531.612	513.105	556.51	533.742	536.055	541.697	536.271	1.14528	538.008	595.46	583.278	611.251	596.663	1.10902	NM_001033210	Pls1	plastin 1 (I-isoform)			chr9 E3.3
1454706_at	1020.56	1015.78	1030.61	1022.32	996.737	1000.09	996.736	997.853	1044.12	1052.56	1027.71	-1.02452	1041.46	1178.66	1145.75	1135.18	1153.2	1.10728	NM_178635	Uvrag	UV radiation resistance associated gene			chr7 E2
1429047_at	480.315	482.447	492.325	485.029	523.891	528.553	517.462	523.302	441.546	457.657	461.11	1.07891	453.438	508.102	494.71	476.462	493.091	1.08745	NM_030112 /// XM_283757 /// XM_917502	Rtf1	Rtf1, Paf1/RNA polymerase II complex component, homolog (S. cerevisiae)	0006352 // transcription initiation // inferred from electronic annotation /// 0016570 // histone modification // inferred from electronic annotation		chr2 E5
1426611_at	2409.1	2343.41	2286.85	2346.45	2613.25	2638.27	2610.1	2620.54	2607.3	2477.31	2554.64	1.11681	2546.42	2661.03	2680.04	2623.44	2654.84	1.04258	NM_011188	Psmc2	proteasome (prosome, macropain) 26S subunit, ATPase 2	0006511 // ubiquitin-dependent protein catabolic process // inferred from electronic annotation /// 0030163 // protein catabolic process // inferred from electronic annotation	Proteasome_Degradation // GenMAPP	chr5 A3|5 9.0 cM
1456123_at	39.229	32.3171	32.5653	34.7038	15.1343	14.9265	15.7392	15.2666	17.3013	14.6015	15.7054	-2.27318	15.8694	15.7054	17.4928	14.6762	15.9581	1.00559		AI481121	expressed sequence AI481121
1423772_x_at	5727.44	5642.74	5645.01	5671.73	5116.08	5222.93	5293.51	5210.84	5932.45	6143.96	6062.84	-1.08845	6046.42	5884.07	5833.74	5622.34	5780.05	-1.04608	NM_007451	Slc25a5	solute carrier family 25 (mitochondrial carrier, adenine nucleotide translocator), member 5	0006810 // transport // inferred from electronic annotation	Electron_Transport_Chain // GenMAPP	chrX A4|X 12.7 cM
1431829_a_at	352.029	362.676	358.273	357.659	305.425	307.316	298.534	303.758	366.051	363.944	365.314	-1.17745	365.103	337.183	357.265	326.451	340.3	-1.07289	NM_023622	Rgl3	ral guanine nucleotide dissociation stimulator-like 3	0007165 // signal transduction // inferred from electronic annotation /// 0007264 // small GTPase mediated signal transduction // traceable author statement /// 0007264 // small GTPase mediated signal transduction // inferred from electronic annotation /// 0051056 // regulation of small GTPase mediated signal transduction // inferred from electronic annotation		chr9 A4
1437423_a_at	1039.5	1086.87	1051.15	1059.18	1000.49	963.975	995.667	986.71	1291.13	1277.51	1229.07	-1.07344	1265.9	1163.26	1145.9	1144.82	1151.33	-1.09951	NM_025291	Sra1	steroid receptor RNA activator 1	0006350 // transcription // inferred from electronic annotation /// 0006355 // regulation of transcription, DNA-dependent // inferred from electronic annotation /// 0006357 // regulation of transcription from RNA polymerase II promoter // not recorded /// 0006915 // apoptosis // inferred from electronic annotation /// 0006915 // apoptosis // inferred from sequence or structural similarity /// 000…		chr18 B2
1420641_a_at	1685.76	1722.82	1726.76	1711.78	1622.28	1601.29	1571.06	1598.21	1603.01	1663.73	1622.06	-1.07106	1629.6	1520.65	1467.71	1436.71	1475.02	-1.1048	NM_021507	Sqrdl	sulfide quinone reductase-like (yeast)	0055114 // oxidation reduction // inferred from electronic annotation		chr2 F2
1450018_s_at	353.117	354.589	341.052	349.586	298.574	320.847	303.749	307.723	293.134	295.703	306.287	-1.13604	298.375	278.446	254.361	271.726	268.178	-1.1126	NM_026232	Slc25a30	solute carrier family 25, member 30	0006810 // transport // inferred from electronic annotation		chr14 D2
1438910_a_at	1554.91	1599.14	1616.84	1590.3	1502.79	1542.44	1397.72	1480.98	1457.1	1513.92	1491.94	-1.07381	1487.65	1344.36	1302.62	1329.82	1325.6	-1.12225	NM_013515	Stom	stomatin	0051260 // protein homooligomerization // inferred from sequence or structural similarity		chr2 B-C1|2 24.0 cM
1429347_at	48.6399	48.101	52.2962	49.679	38.344	35.9805	38.7112	37.6785	59.4404	60.4218	53.0456	-1.3185	57.6359	49.7825	52.3384	50.5977	50.9062	-1.1322	NM_025778	Bcl2l14	BCL2-like 14 (apoptosis facilitator)	0006915 // apoptosis // inferred from reviewed computational analysis /// 0006915 // apoptosis // inferred from electronic annotation /// 0042981 // regulation of apoptosis // inferred from reviewed computational analysis /// 0042981 // regulation of apoptosis // inferred from electronic annotation		chr6 G1
1448620_at	698.963	701.595	640.91	680.489	596.58	559.957	537.28	564.605	823.989	837.256	774.756	-1.20525	812	764.631	672.82	698.682	712.044	-1.14038	NM_010188	Fcgr3	Fc receptor, IgG, low affinity III	0001788 // antibody-dependent cellular cytotoxicity // inferred from mutant phenotype /// 0001798 // positive regulation of type IIa hypersensitivity // inferred from mutant phenotype /// 0001805 // positive regulation of type III hypersensitivity // inferred from mutant phenotype /// 0001812 // positive regulation of type I hypersensitivity // inferred from direct assay /// 0001812 // positive r…		chr1 H3|1 92.3 cM
1448143_at	5648.05	5475.61	5479.29	5534.32	5166.44	5218.02	5066.19	5150.22	5236.97	5083.9	5428.05	-1.07458	5249.64	4544.27	4757.1	4504.19	4601.85	-1.14077	NM_009656	Aldh2	aldehyde dehydrogenase 2, mitochondrial	0008152 // metabolic process // inferred from electronic annotation /// 0055114 // oxidation reduction // inferred from electronic annotation		chr5 F-G1
1431055_a_at	402.165	403.788	402.543	402.832	359.429	345.568	322.185	342.394	540.68	553.53	520.876	-1.17652	538.362	476.654	462.908	472.196	470.586	-1.14402	NM_001127348 /// NM_001127349 /// NM_028035	Snx10	sorting nexin 10	0006810 // transport // inferred from electronic annotation /// 0007154 // cell communication // inferred from electronic annotation /// 0015031 // protein transport // inferred from electronic annotation		chr6 B3
1419599_s_at	385.102	343.672	332.33	353.701	212.433	196.945	212.177	207.185	369.159	373.646	347.055	-1.70718	363.287	351.415	290.822	305.015	315.751	-1.15055	NM_026835	Ms4a6d	membrane-spanning 4-domains, subfamily A, member 6D	0007165 // signal transduction // inferred from electronic annotation		chr19 A
1416000_a_at	8737.92	8466.6	8759.07	8654.53	7500.17	7279.98	7655.78	7478.64	9313.15	9542.2	9301.92	-1.15723	9385.76	8180.63	7906.43	8322.39	8136.48	-1.15354	NM_011034	Prdx1	peroxiredoxin 1	0000302 // response to reactive oxygen species // inferred from mutant phenotype /// 0006979 // response to oxidative stress // inferred from direct assay /// 0006979 // response to oxidative stress // inferred from mutant phenotype /// 0008283 // cell proliferation // inferred from mutant phenotype /// 0019430 // removal of superoxide radicals // inferred from mutant phenotype /// 0032872 // reg…		chr4 D1|4 47.0 cM
1423413_at	235.247	249.024	230.589	238.287	196.364	190.651	208.59	198.535	202.032	215.159	195.47	-1.20022	204.221	170.597	183.89	168.526	174.338	-1.17141	NM_008681	Ndrg1	N-myc downstream regulated gene 1	0045576 // mast cell activation // inferred from direct assay		chr15 D2
1451814_a_at	382.013	388.685	375.909	382.203	325.75	301.595	347.802	325.049	454.047	489.163	430.89	-1.17583	458.034	387.383	392.934	388.998	389.772	-1.17513	NM_001146049 /// NM_001146050 /// NM_001146052 /// NM_001146053 /// NM_016865	Htatip2	HIV-1 tat interactive protein 2, homolog (human)	0001525 // angiogenesis // inferred from electronic annotation /// 0006915 // apoptosis // inferred from electronic annotation /// 0007049 // cell cycle // inferred from electronic annotation /// 0007275 // multicellular organismal development // inferred from electronic annotation /// 0008152 // metabolic process // inferred from electronic annotation /// 0030154 // cell differentiation // infer…		chr7 B5
1448393_at	1237.51	1258.79	1188.83	1228.37	1047.07	1007.23	1039.92	1031.4	1540.37	1483.55	1481.16	-1.19097	1501.69	1303.84	1223.31	1303.32	1276.82	-1.17612	NM_016887	Cldn7	claudin 7	0016338 // calcium-independent cell-cell adhesion // inferred from sequence or structural similarity		chr11 B4
1456418_at	677.078	626.451	630.247	644.592	508.17	514.277	499.447	507.298	781.44	725.927	703.386	-1.27064	736.918	614.212	582.027	655.967	617.402	-1.19358	NM_001110227 /// XM_001473740 /// XM_001475110	Kcnj13	potassium inwardly-rectifying channel, subfamily J, member 13	0006810 // transport // inferred from electronic annotation /// 0006811 // ion transport // inferred from electronic annotation /// 0006813 // potassium ion transport // inferred from electronic annotation		chr1 D|1
1439443_x_at	5937.23	5592.98	5449.96	5660.05	5282.85	5239.78	5000.66	5174.43	6376.69	6585.45	6445.53	-1.09385	6469.22	5452.15	5437.53	5325.57	5405.08	-1.19688	NM_009388	Tkt	transketolase	0008152 // metabolic process // inferred from electronic annotation /// 0040008 // regulation of growth // inferred from mutant phenotype	Pentose_Phosphate_Pathway // GenMAPP	chr14 B1
1424311_at	1726.52	1710.61	1763.77	1733.63	1603.66	1700.08	1569.59	1624.44	2135.26	2047.68	1875.34	-1.06722	2019.43	1670.45	1693.7	1644.2	1669.45	-1.20964	NM_026995	Carkd	carbohydrate kinase domain containing			chr8 A2
1448273_at	408.476	394.943	418.184	407.201	345.29	325.313	353.307	341.303	479.8	501.866	489.623	-1.19308	490.43	407.6	384.792	420.718	404.37	-1.21282	NM_008180	Gss	glutathione synthetase	0006750 // glutathione biosynthetic process // inferred from electronic annotation /// 0046686 // response to cadmium ion // inferred from direct assay		chr2 H1
1416495_s_at	2073.68	2052.36	1957.65	2027.9	1866.31	1656.38	1737.45	1753.38	2302.56	2470.34	2276.75	-1.15657	2349.88	1954.23	1851.34	1988.9	1931.49	-1.21662	NM_001030274	Ndufs5	NADH dehydrogenase (ubiquinone) Fe-S protein 5	0006810 // transport // inferred from electronic annotation /// 0022900 // electron transport chain // inferred from electronic annotation /// 0032981 // mitochondrial respiratory chain complex I assembly // inferred from electronic annotation		chr4 D2
1448786_at	1008.17	915.548	945.395	956.372	751.405	775.38	715.384	747.39	1255.58	1304.19	1255.92	-1.27962	1271.9	1088.04	1049.74	976.345	1038.04	-1.22528	NM_025806 /// XM_001473518	LOC100045163 /// Plbd1	similar to RIKEN cDNA 1100001H23 gene /// phospholipase B domain containing 1	0016042 // lipid catabolic process // inferred from electronic annotation		chr6 G1
1418747_at	574.498	553.679	566.762	564.98	431.643	430.486	367.133	409.754	687.149	654.384	577.126	-1.37883	639.553	533.256	492.193	536.415	520.621	-1.22844	NM_011355	Sfpi1	SFFV proviral integration 1	0002320 // lymphoid progenitor cell differentiation // inferred from mutant phenotype /// 0002573 // myeloid leukocyte differentiation // inferred from mutant phenotype /// 0006350 // transcription // inferred from electronic annotation /// 0006355 // regulation of transcription, DNA-dependent // inferred from direct assay /// 0006355 // regulation of transcription, DNA-dependent // inferred from…		chr2 E3|2 47.5 cM
1429954_at	518.644	531.042	517.392	522.359	351.321	350.991	331.351	344.554	549.975	531.47	591.636	-1.51605	557.694	512.004	425.888	420.887	452.926	-1.23131	NM_153197	Clec4a3	C-type lectin domain family 4, member a3	0006508 // proteolysis // inferred from electronic annotation		chr6 F2
1452341_at	1098.17	1095.37	1142.83	1112.12	1071.38	1060.93	992.731	1041.68	1342.74	1347.97	1281.29	-1.06762	1324	1059.65	1088.63	1075.12	1074.47	-1.23224	NM_053119	Echs1	enoyl Coenzyme A hydratase, short chain, 1, mitochondrial	0006629 // lipid metabolic process // inferred from electronic annotation /// 0006631 // fatty acid metabolic process // inferred from electronic annotation /// 0008152 // metabolic process // inferred from electronic annotation		chr7 F4
1457703_at	97.2653	96.9786	88.6617	94.3019	92.1067	89.115	86.001	89.0743	74.2161	74.1663	70.0915	-1.05869	72.8246	57.1404	61.5845	58.3887	59.0379	-1.23352	NM_001033382	Cacna2d4	calcium channel, voltage-dependent, alpha 2/delta subunit 4	0006810 // transport // inferred from electronic annotation /// 0006811 // ion transport // inferred from electronic annotation /// 0006816 // calcium ion transport // inferred from electronic annotation /// 0007601 // visual perception // inferred from electronic annotation /// 0050896 // response to stimulus // inferred from electronic annotation		chr6 F1
1424037_at	80.689	81.3742	78.7206	80.2613	66.3028	69.2405	67.0276	67.5236	100.315	87.4091	95.3649	-1.18864	94.363	72.5028	82.2196	74.0568	76.2597	-1.23739	NM_146125	Itpka	inositol 1,4,5-trisphosphate 3-kinase A	0006020 // inositol metabolic process // inferred from mutant phenotype		chr2 E5
1418890_a_at	807.022	802.055	791.574	800.217	619.012	637.735	634.831	630.526	884.504	945.14	836.245	-1.26913	888.63	694.195	725.829	733.764	717.929	-1.23777	NM_031874	Rab3d	RAB3D, member RAS oncogene family	0006810 // transport // inferred from electronic annotation /// 0006887 // exocytosis // inferred from electronic annotation /// 0007264 // small GTPase mediated signal transduction // inferred from electronic annotation /// 0015031 // protein transport // inferred from electronic annotation /// 0017157 // regulation of exocytosis // inferred from direct assay /// 0018125 // peptidyl-cysteine met…		chr9 A2-A3
1451015_at	2549.16	2268.51	2144.74	2320.8	1991.04	1984.63	1799.88	1925.19	2623.45	2792.4	2647.85	-1.2055	2687.9	2097.48	2134.11	2260.61	2164.07	-1.24206	NM_009388	Tkt	transketolase	0008152 // metabolic process // inferred from electronic annotation /// 0040008 // regulation of growth // inferred from mutant phenotype	Pentose_Phosphate_Pathway // GenMAPP	chr14 B1
1450777_at	584.454	628.557	636.452	616.488	489.492	499.983	485.174	491.55	766.481	695.034	667.603	-1.25417	709.706	575.579	567.981	568.21	570.59	-1.24381	NM_011917	Xrn2	5'-3' exoribonuclease 2	0000738 // DNA catabolic process, exonucleolytic // inferred from electronic annotation /// 0000738 // DNA catabolic process, exonucleolytic // inferred from sequence or structural similarity /// 0006139 // nucleobase, nucleoside, nucleotide and nucleic acid metabolic process // inferred from electronic annotation /// 0006281 // DNA repair // non-traceable author statement /// 0006310 // DNA reco…	mRNA_processing_binding_Reactome // GenMAPP	chr2 H1
1420361_at	224.843	211.466	223.759	220.023	177.845	173.46	158.414	169.907	246.629	242.819	250.633	-1.29496	246.694	215.853	188.69	188.412	197.652	-1.24812	NM_013612	Slc11a1	solute carrier family 11 (proton-coupled divalent metal ion transporters), member 1	0006810 // transport // inferred from electronic annotation /// 0006811 // ion transport // inferred from electronic annotation /// 0006826 // iron ion transport // inferred from electronic annotation		chr1 C3|1 39.2 cM
1417809_at	238.811	203.229	222.173	221.404	171.056	179.79	137.147	162.664	272.603	298.575	273.225	-1.36111	281.468	210.192	226.631	239.035	225.286	-1.24938	NM_001042760 /// NM_008767	Slc22a18	solute carrier family 22 (organic cation transporter), member 18	0006810 // transport // inferred from electronic annotation /// 0006811 // ion transport // inferred from electronic annotation /// 0006820 // anion transport // traceable author statement /// 0015904 // tetracycline transport // inferred from electronic annotation /// 0046677 // response to antibiotic // inferred from electronic annotation		chr7 F5|7 69.5 cM
1425960_s_at	21.1943	20.1674	20.8053	20.7223	20.6717	22.3933	21.1943	21.4197	25.2212	25.0189	25.3128	1.03366	25.1843	20.5941	20.3523	19.1234	20.0233	-1.25775	NM_013627	Pax6	paired box gene 6	0001709 // cell fate determination // inferred from mutant phenotype /// 0001764 // neuron migration // inferred from mutant phenotype /// 0002052 // positive regulation of neuroblast proliferation // inferred from mutant phenotype /// 0002088 // lens development in camera-type eye // inferred from mutant phenotype /// 0006350 // transcription // inferred from electronic annotation /// 0006355 //…		chr2 E3|2 58.0 cM
1450131_a_at	349.252	313.566	340.229	334.349	311.469	286.444	302.609	300.174	395.474	428.699	386.708	-1.11385	403.627	335.648	305.63	319.129	320.135	-1.2608	NM_138653	Bspry	B-box and SPRY domain containing	0006810 // transport // inferred from electronic annotation /// 0006811 // ion transport // inferred from electronic annotation /// 0006816 // calcium ion transport // inferred from electronic annotation		chr4 C1
1416596_at	421.453	347.662	373.345	380.82	296.896	324.79	324.572	315.419	463.157	521.296	461.73	-1.20734	482.061	373.195	393.04	371.147	379.127	-1.2715	NM_023557	Slc44a4	solute carrier family 44, member 4			chr17 B2
1419376_at	738.11	731.993	755.551	741.885	533.542	591.795	577.436	567.591	544.321	436.596	510.631	-1.30708	497.183	377.376	401.41	392.197	390.327	-1.27376	NM_026271	Fibin	fin bud initiation factor homolog (zebrafish)			chr2 E3
1437380_x_at	1440	1513.92	1517.99	1490.64	1131.68	1111.81	1107.64	1117.05	1607.11	1586.74	1746.1	-1.33445	1646.65	1269.3	1304.54	1295.47	1289.77	-1.2767	NM_001081274	Pgd	phosphogluconate dehydrogenase	0006098 // pentose-phosphate shunt // inferred from electronic annotation /// 0008152 // metabolic process // inferred from electronic annotation /// 0009051 // pentose-phosphate shunt, oxidative branch // inferred from electronic annotation /// 0019322 // pentose biosynthetic process // inferred from direct assay /// 0055114 // oxidation reduction // inferred from electronic annotation	Pentose_Phosphate_Pathway // GenMAPP	chr4 E2|4 77.6 cM
1427004_at	95.4161	89.2827	90.8176	91.8388	77.3589	82.8177	85.7934	81.99	115.172	123.548	126.298	-1.12012	121.673	88.1632	98.7518	98.3945	95.1032	-1.27938	NM_176848	Fbxo2	F-box protein 2	0006511 // ubiquitin-dependent protein catabolic process // inferred from direct assay /// 0006516 // glycoprotein catabolic process // inferred from direct assay /// 0019941 // modification-dependent protein catabolic process // inferred from electronic annotation /// 0030163 // protein catabolic process // inferred from electronic annotation /// 0030433 // ER-associated protein catabolic proces…		chr4 E2
1451040_at	622.345	586.024	602.454	603.608	507.284	483.225	484.589	491.699	670.207	659.675	682.095	-1.2276	670.659	524.384	527.348	519.898	523.877	-1.28018	NM_025314 /// XM_001480799	Dtd1 /// LOC100048650	D-tyrosyl-tRNA deacylase 1 homolog (S. cerevisiae) /// similar to D-tyrosyl-tRNA deacylase 1	0019478 // D-amino acid catabolic process // inferred from electronic annotation		chr2 H1
1422433_s_at	2117.28	2030.99	2089.33	2079.2	1816.38	1903.24	1916.06	1878.56	2540.96	2919.65	2562.19	-1.1068	2674.27	2077.31	2068.12	2119.27	2088.23	-1.28064	NM_001111320 /// NM_010497	Idh1	isocitrate dehydrogenase 1 (NADP+), soluble	0006097 // glyoxylate cycle // inferred from electronic annotation /// 0006099 // tricarboxylic acid cycle // inferred from electronic annotation /// 0006102 // isocitrate metabolic process // inferred from electronic annotation /// 0006749 // glutathione metabolic process // inferred from mutant phenotype /// 0006979 // response to oxidative stress // inferred from direct assay /// 0008152 // me…		chr1 C2|1 29.8 cM
1450694_at	1431.9	1510.27	1431.52	1457.9	1479.97	1278.37	1354.32	1370.89	1794.33	1819.56	1686.67	-1.06347	1766.85	1356.87	1363.44	1403.55	1374.62	-1.28534	NM_008020	Fkbp2	FK506 binding protein 2	0006457 // protein folding // inferred from electronic annotation		chr19 A
1434520_at	583.905	554.869	579.61	572.795	587.206	558.081	524.525	556.604	536.199	548.501	536.847	-1.02909	540.516	396.59	424.462	434.258	418.437	-1.29175	NM_172769	Sc5d	sterol-C5-desaturase (fungal ERG3, delta-5-desaturase) homolog (S. cerevisae)	0006633 // fatty acid biosynthetic process // inferred from electronic annotation /// 0006694 // steroid biosynthetic process // inferred from electronic annotation /// 0008610 // lipid biosynthetic process // inferred from electronic annotation /// 0016126 // sterol biosynthetic process // inferred from electronic annotation /// 0055114 // oxidation reduction // inferred from electronic annotati…	Cholesterol_Biosynthesis // GenMAPP	chr9 B
1425518_at	339.955	406.343	409.464	385.254	190.395	222.8	218.888	210.694	226.266	204.707	290.315	-1.8285	240.429	202.82	172.023	178.659	184.501	-1.30314	NM_019688	Rapgef4	Rap guanine nucleotide exchange factor (GEF) 4	0001932 // regulation of protein amino acid phosphorylation // inferred from electronic annotation /// 0006887 // exocytosis // inferred from electronic annotation /// 0007165 // signal transduction // inferred from electronic annotation /// 0007242 // intracellular signaling cascade // inferred from electronic annotation /// 0007264 // small GTPase mediated signal transduction // inferred from e…		chr2 C3
1443870_at	302.528	301.272	314.198	305.999	284.452	268.824	260.302	271.193	351.934	383.194	385.982	-1.12835	373.704	285.753	275.065	297.016	285.945	-1.30691	NM_001033336	Abcc4	ATP-binding cassette, sub-family C (CFTR/MRP), member 4	0006810 // transport // inferred from electronic annotation /// 0006811 // ion transport // inferred from electronic annotation /// 0006855 // multidrug transport // traceable author statement		chr14 E4
1428282_at	465.588	445.535	444.4	451.841	335.783	372.844	336.821	348.483	502.405	509.262	529.76	-1.29659	513.809	431.411	365.118	372.044	389.525	-1.31907	NM_178337	Tbce	tubulin-specific chaperone E	0000226 // microtubule cytoskeleton organization // inferred from mutant phenotype /// 0006457 // protein folding // traceable author statement /// 0007021 // tubulin complex assembly // traceable author statement /// 0007409 // axonogenesis // inferred from mutant phenotype /// 0008344 // adult locomotory behavior // inferred from mutant phenotype /// 0009791 // post-embryonic development // inf…		chr13 A1|13 7.0 cM
1416236_a_at	154.198	156.03	160.943	157.057	116.213	91.4907	124.43	110.711	252.491	264.458	284.147	-1.41862	267.032	190.984	201.41	214.352	202.248	-1.32032	NM_007962	Mpzl2	myelin protein zero-like 2	0007155 // cell adhesion // inferred from electronic annotation		chr9 A5.2|9 26.0 cM
1423933_a_at	1890.51	1720.74	1771.36	1794.2	1305.07	1380.01	1289.22	1324.77	2083.73	2138.13	1950.83	-1.35436	2057.56	1565.38	1382.05	1725.37	1557.6	-1.32098	NM_029639	1600029D21Rik	RIKEN cDNA 1600029D21 gene			chr9 B
1454254_s_at	659.144	653.418	634.32	648.961	473.021	525.088	421.962	473.357	846.067	968.644	813.767	-1.37098	876.159	633.81	636.623	716.152	662.195	-1.32311	NM_029639	1600029D21Rik	RIKEN cDNA 1600029D21 gene			chr9 B
1430421_a_at	1719.59	1603.44	1631.67	1651.57	1346.71	1271.18	1201.98	1273.29	1859.05	1887.72	1775.17	-1.29708	1840.65	1356.69	1388.74	1347.97	1364.47	-1.34899	NM_178577	Tmem205	transmembrane protein 205			chr9 A3
1417821_at	693.264	688.442	634.235	671.98	331.885	471.5	425.888	409.758	785.33	991.267	783.856	-1.63995	853.484	686.504	570.349	634.831	630.561	-1.35353	NM_033075	D17H6S56E-5	DNA segment, Chr 17, human D6S56E 5	0019058 // viral infectious cycle // inferred from electronic annotation		chr17 B1|17 19.0 cM
1420673_a_at	221.043	170.712	195.26	195.672	122.606	134.612	125.959	127.726	223.79	239.581	242.265	-1.53196	235.212	172.046	194.059	152.571	172.892	-1.36046	NM_053115	Acox2	acyl-Coenzyme A oxidase 2, branched chain	0006629 // lipid metabolic process // inferred from electronic annotation /// 0006631 // fatty acid metabolic process // inferred from electronic annotation /// 0006635 // fatty acid beta-oxidation // inferred from electronic annotation /// 0008152 // metabolic process // inferred from electronic annotation /// 0055114 // oxidation reduction // inferred from electronic annotation		chr14 A1
1435495_at	34.2924	36.5352	38.0313	36.2863	30.2478	30.8962	33.8806	31.6749	52.2261	52.7616	46.0911	-1.14559	50.3596	38.5815	36.1014	36.0627	36.9152	-1.3642	NM_001008533 /// NM_001039510	Adora1	adenosine A1 receptor	0000186 // activation of MAPKK activity // inferred from electronic annotation /// 0001659 // temperature homeostasis // inferred from electronic annotation /// 0002087 // regulation of respiratory gaseous exchange by neurological process // inferred from electronic annotation /// 0002686 // negative regulation of leukocyte migration // inferred from genetic interaction /// 0002793 // positive re…	GPCRDB_Other // GenMAPP /// Nucleotide_GPCRs // GenMAPP	chr1 E4
1417936_at	689.366	723.01	666.707	693.028	486.413	540.97	428.296	485.226	754.943	915.671	817.489	-1.42826	829.368	593.704	544.979	653.945	597.542	-1.38796	NM_011338	Ccl9	chemokine (C-C motif) ligand 9	0006935 // chemotaxis // inferred from electronic annotation /// 0006955 // immune response // inferred from electronic annotation		chr11 C|11 47.4 cM
1447845_s_at	88.519	93.151	97.9466	93.2055	59.5762	33.1875	52.9958	48.5865	115.979	118.1	111.118	-1.91834	115.066	89.1629	76.7488	82.3743	82.762	-1.39032	NM_011704	Vnn1	vanin 1	0002526 // acute inflammatory response // inferred from direct assay /// 0002544 // chronic inflammatory response // inferred from direct assay /// 0006807 // nitrogen compound metabolic process // inferred from electronic annotation /// 0006916 // anti-apoptosis // inferred from mutant phenotype /// 0006954 // inflammatory response // inferred from mutant phenotype /// 0015939 // pantothenate me…		chr10 A1-B2
1423706_a_at	1055.53	1041.88	988.212	1028.54	828.536	715	738.805	760.78	1273.74	1201.5	1248.52	-1.35196	1241.25	873.766	835.011	957.013	888.597	-1.39687	NM_001081274	Pgd	phosphogluconate dehydrogenase	0006098 // pentose-phosphate shunt // inferred from electronic annotation /// 0008152 // metabolic process // inferred from electronic annotation /// 0009051 // pentose-phosphate shunt, oxidative branch // inferred from electronic annotation /// 0019322 // pentose biosynthetic process // inferred from direct assay /// 0055114 // oxidation reduction // inferred from electronic annotation	Pentose_Phosphate_Pathway // GenMAPP	chr4 E2|4 77.6 cM
1439489_at	201.437	219.152	215.796	212.128	177.845	166.346	164.283	169.491	295.306	251.847	278.334	-1.25156	275.162	199.606	188.008	198.458	195.357	-1.40851	NM_181748	Gpr120	G protein-coupled receptor 120	0007165 // signal transduction // inferred from electronic annotation /// 0007186 // G-protein coupled receptor protein signaling pathway // inferred from direct assay /// 0007186 // G-protein coupled receptor protein signaling pathway // inferred from electronic annotation /// 0046879 // hormone secretion // inferred from direct assay		chr19 C2-C3
1436200_at	550.049	550.124	571.115	557.096	450.285	419.421	436.538	435.415	455.88	398.244	409.464	-1.27946	421.196	297.774	295.663	303.26	298.899	-1.40916	NM_028894	Lonrf3	LON peptidase N-terminal domain and ring finger 3	0006508 // proteolysis // inferred from electronic annotation		chrX A2
1437556_at	24.8582	25.6893	25.0929	25.2135	24.6059	22.6776	21.6863	22.99	33.3214	31.9848	35.5866	-1.09672	33.6309	23.2728	23.6856	24.2388	23.7324	-1.41709	NM_030708	Zfhx4	zinc finger homeodomain 4	0006350 // transcription // inferred from electronic annotation /// 0006355 // regulation of transcription, DNA-dependent // inferred from electronic annotation /// 0045449 // regulation of transcription // inferred from electronic annotation		chr3 A1
1424486_a_at	130.818	140.482	140.596	137.299	100.868	113.728	100.679	105.092	175.451	194.528	161.788	-1.30646	177.256	110.671	132.568	125.993	123.078	-1.44019	NM_001042513 /// NM_001042514 /// NM_001042523 /// NM_015762	Txnrd1	thioredoxin reductase 1	0001707 // mesoderm formation // inferred from mutant phenotype /// 0006979 // response to oxidative stress // inferred from electronic annotation /// 0007369 // gastrulation // inferred from mutant phenotype /// 0008283 // cell proliferation // inferred from mutant phenotype /// 0042744 // hydrogen peroxide catabolic process // inferred from electronic annotation /// 0045454 // cell redox homeos…		chr10 C1
1427284_a_at	169.138	177.226	175.004	173.789	139.412	131.117	133.371	134.633	238.266	213.72	211.693	-1.29083	221.226	134.648	160.124	162.79	152.521	-1.45047	NM_015767	Ttpa	tocopherol (alpha) transfer protein	0006810 // transport // inferred from electronic annotation /// 0007566 // embryo implantation // inferred from mutant phenotype /// 0042360 // vitamin E metabolic process // inferred from mutant phenotype		chr4 A3|4 22.7 cM
1449984_at	60.7389	60.2113	47.7023	56.2175	31.0083	33.7626	31.3178	32.0296	31.3178	30.0576	34.0859	-1.75517	31.8204	21.4691	18.9981	25.2449	21.904	-1.45272	NM_009140	Cxcl2	chemokine (C-X-C motif) ligand 2	0006935 // chemotaxis // inferred from electronic annotation /// 0006954 // inflammatory response // inferred from electronic annotation /// 0006955 // immune response // inferred from electronic annotation /// 0030593 // neutrophil chemotaxis // inferred from electronic annotation		chr5 E1|5 51.0 cM
1428117_x_at	140.577	130.031	124.347	131.651	115.839	113.485	107.841	112.388	173.903	165.878	162.484	-1.1714	167.422	117.137	121.444	106.991	115.19	-1.45344	NM_009342	Dynlt1	Dynein light chain Tctex-type 1 (Dynlt1), mRNA	0007017 // microtubule-based process // inferred from direct assay		chr17 A1|17 3.1 cM
1455649_at	183.742	174.418	164.946	174.368	148.251	154.094	136.927	146.424	272.091	275.731	266.346	-1.19085	271.389	173.46	193.929	185.327	184.239	-1.47303	NM_001033149	Ttc9	tetratricopeptide repeat domain 9	0006457 // protein folding // inferred from electronic annotation		chr12 D1
1426875_s_at	271.544	267.133	238.875	259.184	210.814	204.159	208.283	207.752	335.063	319.429	329.577	-1.24757	328.023	206.834	219.358	230.961	219.051	-1.49747	NM_029688	Srxn1	sulfiredoxin 1 homolog (S. cerevisiae)	0006979 // response to oxidative stress // inferred from direct assay /// 0006979 // response to oxidative stress // inferred from electronic annotation /// 0055114 // oxidation reduction // inferred from electronic annotation		chr2 H1
1450947_at	387.435	392.354	410.124	396.638	321.796	318.743	340.869	327.136	506.196	566.002	491.137	-1.21246	521.111	333.985	367.33	341.281	347.532	-1.49946	NM_025572	2610528J11Rik	RIKEN cDNA 2610528J11 gene			chr4 D1
1449948_at	60.0498	60.5435	65.5595	62.0509	38.8308	42.9146	42.4107	41.3854	45.9675	52.5495	48.5029	-1.49934	49.0067	29.8325	34.5001	33.2499	32.5275	-1.50662	NM_026184	Ero1lb	ERO1-like beta (S. cerevisiae)	0006467 // protein thiol-disulfide exchange // inferred from electronic annotation /// 0006810 // transport // inferred from electronic annotation /// 0022900 // electron transport chain // inferred from electronic annotation /// 0055114 // oxidation reduction // inferred from electronic annotation		chr13 A1
1428116_a_at	6769.17	6760.99	6945.88	6825.34	4350.88	4835.63	4379	4521.84	8027.26	8010.04	7804.15	-1.50942	7947.15	5753.64	5096.87	4767.32	5205.94	-1.52655	NM_009342 /// XM_001475602 /// XM_001475617 /// XM_001475631 /// XM_001475648 /// XM_001481167 /// XM_001481168	Dynlt1 /// Dynlt1d /// ENSMUSG00000056252	dynein light chain Tctex-type 1 /// dynein light chain Tctex-type 1D /// predicted gene, ENSMUSG00000056252	0007017 // microtubule-based process // inferred from direct assay		chr17 A1|17 /// chr17 A1|17 3.1 cM /// chr6 G1
1455431_at	24.596	25.2551	22.6655	24.1722	19.2651	18.6594	20.0298	19.3181	30.2478	38.5194	32.7758	-1.25127	33.8477	21.8529	20.6828	23.9735	22.1697	-1.52675	NM_019810	Slc5a1	solute carrier family 5 (sodium/glucose cotransporter), member 1	0001656 // metanephros development // inferred from mutant phenotype /// 0006810 // transport // inferred from electronic annotation /// 0006811 // ion transport // inferred from electronic annotation /// 0006814 // sodium ion transport // inferred from electronic annotation /// 0008643 // carbohydrate transport // inferred from electronic annotation /// 0015758 // glucose transport // inferred f…
1455162_at	254.669	240.935	237.564	244.389	139.299	149.349	143.763	144.137	263.89	299.94	261.002	-1.69553	274.944	176.229	183.028	179.765	179.674	-1.53024	NM_001145948 /// NM_153392	Ttc39a	tetratricopeptide repeat domain 39A			chr4 C7
1424754_at	172.323	176.727	175.474	174.841	93.6777	83.0069	100.396	92.3601	245.144	275.213	210.729	-1.89304	243.695	180.976	125.184	163.469	156.543	-1.55673	NM_001025610 /// NM_027836	Ms4a7	membrane-spanning 4-domains, subfamily A, member 7	0007165 // signal transduction // inferred from electronic annotation		chr19 A
1425951_a_at	201.139	265.489	250.768	239.132	122.969	99.6305	114.972	112.524	389.416	454.23	393.462	-2.12517	412.369	263.572	255.593	265.489	261.551	-1.57663	NM_020001	Clec4n	C-type lectin domain family 4, member n	0006955 // immune response // inferred from electronic annotation		chr6 F3|6 55.0 cM
1438841_s_at	108.291	131.929	139.599	126.606	94.3971	76.3071	93.6148	88.1063	227.332	249.559	195.601	-1.43697	224.164	126.4	135.464	148.63	136.831	-1.63825	NM_009705	Arg2	arginase type II	0000050 // urea cycle // inferred from electronic annotation /// 0006525 // arginine metabolic process // inferred from electronic annotation /// 0006941 // striated muscle contraction // inferred from mutant phenotype /// 0045428 // regulation of nitric oxide biosynthetic process // inferred from electronic annotation /// 0051001 // negative regulation of nitric-oxide synthase activity // inferr…		chr12 C3
1453473_a_at	3816.15	3774.37	3797.75	3796.09	2339.95	2234.66	2468.35	2347.65	4335.14	4559.54	4405.53	-1.61697	4433.4	2828.61	2768.14	2482.97	2693.24	-1.64612	NM_009342 /// XM_001475602 /// XM_001475617 /// XM_001475631 /// XM_001475648 /// XM_001481167 /// XM_001481168	Dynlt1 /// Dynlt1d /// ENSMUSG00000056252	dynein light chain Tctex-type 1 /// dynein light chain Tctex-type 1D /// predicted gene, ENSMUSG00000056252	0007017 // microtubule-based process // inferred from direct assay		chr17 A1|17 /// chr17 A1|17 3.1 cM /// chr6 G1
1436320_at	1693.93	1838.46	1746.8	1759.73	1164.19	1328.57	1110.92	1201.23	2176.05	2370.93	2113.59	-1.46494	2220.19	1278.37	1339.86	1412.62	1343.61	-1.6524
1434484_at	113.226	133.014	151.023	132.421	116.823	102.396	102.438	107.219	189.604	197.687	174.277	-1.23505	187.189	114.787	107.048	116.76	112.865	-1.65853	NM_183249	1100001G20Rik	RIKEN cDNA 1100001G20 gene	0032496 // response to lipopolysaccharide // inferred from direct assay /// 0034612 // response to tumor necrosis factor // inferred from direct assay /// 0050872 // white fat cell differentiation // inferred from direct assay		chr11 C
1421529_a_at	960.745	928.916	934.043	941.235	567.752	522.066	592.43	560.75	1159.36	1046.36	1137.01	-1.67853	1114.25	658.083	660.65	651.229	656.654	-1.69685	NM_001042513 /// NM_001042514 /// NM_001042523 /// NM_015762	Txnrd1	thioredoxin reductase 1	0001707 // mesoderm formation // inferred from mutant phenotype /// 0006979 // response to oxidative stress // inferred from electronic annotation /// 0007369 // gastrulation // inferred from mutant phenotype /// 0008283 // cell proliferation // inferred from mutant phenotype /// 0042744 // hydrogen peroxide catabolic process // inferred from electronic annotation /// 0045454 // cell redox homeos…		chr10 C1
1420843_at	5620.82	5803.28	5449.22	5624.44	2792.03	2646.43	2581.18	2673.21	5837.66	6289.98	5735.91	-2.104	5954.51	3460.43	3294.1	3612.78	3455.77	-1.72306	NM_011213	Ptprf	protein tyrosine phosphatase, receptor type, F	0006470 // protein amino acid dephosphorylation // inferred from electronic annotation /// 0007155 // cell adhesion // inferred from electronic annotation /// 0007156 // homophilic cell adhesion // inferred from electronic annotation /// 0007399 // nervous system development // inferred from electronic annotation /// 0016311 // dephosphorylation // inferred from electronic annotation		chr4 C6-D1
1419627_s_at	496.639	543.226	541.769	527.211	318.573	266.346	254.02	279.646	822	949.209	788.393	-1.88528	853.201	494.511	429.62	502.607	475.579	-1.79402	NM_020001	Clec4n	C-type lectin domain family 4, member n	0006955 // immune response // inferred from electronic annotation		chr6 F3|6 55.0 cM
1430128_a_at	535.983	584.14	558.455	559.526	374.801	350.473	355.018	360.097	736.329	722.816	627.461	-1.55382	695.535	357.601	403.95	397.71	386.42	-1.79995	NM_139292	Reep6	receptor accessory protein 6			chr10 C1
1449555_a_at	58.8845	56.3559	57.6334	57.6246	51.6059	47.3706	44.2541	47.7435	97.0045	119.615	87.2216	-1.20696	101.281	53.532	57.1711	57.9748	56.226	-1.80131	NM_001083904 /// NM_001083905 /// NM_021564	Fetub	fetuin beta			chr16 B|16 14.1 cM
1424783_a_at	1388	1273.23	1260.14	1307.12	597.783	751.204	674.086	674.358	1472.64	1536.24	1571.27	-1.93832	1526.72	790.195	851.765	754.741	798.9	-1.91102	NM_013701 /// NM_145079 /// NM_201410 /// NM_201641 /// NM_201642 /// NM_201643 /// NM_201644 /// NM_201645	Ugt1a1 /// Ugt1a10 /// Ugt1a2 /// Ugt1a5 /// Ugt1a6a /// Ugt1a6b /// Ugt1a7c /// Ugt1a9	UDP glucuronosyltransferase 1 family, polypeptide A1 /// UDP glycosyltransferase 1 family, polypeptide A10 /// UDP glucuronosyltransferase 1 family, polypeptide A2 /// UDP glucuronosyltransferase 1 family, polypeptide A5 /// UDP glucuronosyltransferase 1 family, polypeptide A6A /// UDP glucuronosyltransferase 1 family, polypeptide A6B /// UDP glucuronosyltransferase 1 family, polypeptide A7C /// …	0007584 // response to nutrient // inferred from electronic annotation /// 0008152 // metabolic process // inferred from electronic annotation /// 0018879 // biphenyl metabolic process // inferred from electronic annotation /// 0019585 // glucuronate metabolic process // inferred from direct assay /// 0019585 // glucuronate metabolic process // not recorded /// 0042493 // response to drug // infe…	Irinotecan_pathway_PharmGKB // GenMAPP	chr1 D /// chr1 D|1 51.7 cM
1427352_at	224.271	211.636	252.152	229.353	149.369	156.281	151.856	152.502	115.08	143.706	168.165	-1.50393	142.317	64.8244	75.5023	70.3743	70.2337	-2.02633	NM_146063	Krt79	keratin 79			chr15 F3
1426260_a_at	1955.55	1690.52	1627.73	1757.93	812.675	875.057	827.869	838.534	2130.68	2293.92	2231.96	-2.09644	2218.85	988.742	1021.66	1068.07	1026.16	-2.16229	NM_013701 /// NM_145079 /// NM_201410 /// NM_201641 /// NM_201642 /// NM_201643 /// NM_201644 /// NM_201645	Ugt1a1 /// Ugt1a10 /// Ugt1a2 /// Ugt1a5 /// Ugt1a6a /// Ugt1a6b /// Ugt1a7c /// Ugt1a9	UDP glucuronosyltransferase 1 family, polypeptide A1 /// UDP glycosyltransferase 1 family, polypeptide A10 /// UDP glucuronosyltransferase 1 family, polypeptide A2 /// UDP glucuronosyltransferase 1 family, polypeptide A5 /// UDP glucuronosyltransferase 1 family, polypeptide A6A /// UDP glucuronosyltransferase 1 family, polypeptide A6B /// UDP glucuronosyltransferase 1 family, polypeptide A7C /// …	0007584 // response to nutrient // inferred from electronic annotation /// 0008152 // metabolic process // inferred from electronic annotation /// 0018879 // biphenyl metabolic process // inferred from electronic annotation /// 0019585 // glucuronate metabolic process // inferred from direct assay /// 0019585 // glucuronate metabolic process // not recorded /// 0042493 // response to drug // infe…	Irinotecan_pathway_PharmGKB // GenMAPP	chr1 D /// chr1 D|1 51.7 cM
1421944_a_at	43.1398	33.2454	38.6074	38.3309	23.8131	29.0345	28.5438	27.1305	66.3473	62.8791	66.6508	-1.41283	65.2924	18.5595	23.4232	21.7417	21.2415	-3.07382	NM_009714	Asgr1	asialoglycoprotein receptor 1	0006897 // endocytosis // inferred from electronic annotation /// 0031668 // cellular response to extracellular stimulus // inferred from direct assay		chr11 B3|11 37.0 cM
1419435_at	932.665	934.669	1003.31	956.883	263.607	307.564	276.62	282.597	1451.64	1488.73	1430.36	-3.38603	1456.91	260.512	269.004	314.283	281.266	-5.17983	NM_009676	Aox1	aldehyde oxidase 1	0055114 // oxidation reduction // inferred from electronic annotation		chr1 C1-C2|1 23.2 cM
1419922_s_at	1881.14	1862.55	2002.57	1915.42	190.216	172.462	203.365	188.681	1596.14	1405.43	1615.76	-10.1516	1539.11	182.195	172.323	164.68	173.066	-8.89321	NM_181415	Atrnl1	attractin like 1	0007186 // G-protein coupled receptor protein signaling pathway // inferred from physical interaction		chr19 D2
1424266_s_at	124.966	93.6274	100.923	106.505	22.5592	27.7393	24.8782	25.0589	253.271	198.298	232.049	-4.25019	227.873	25.2077	27.1244	24.3105	25.5475	-8.91956	NM_144930	AU018778	expressed sequence AU018778			chr8 C5
1416543_at	2810.83	3018.88	2915.74	2915.15	21.472	21.7155	22.2614	21.8163	2414.93	2215.85	2267.29	-133.622	2299.36	19.8185	26.8671	24.2681	23.6513	-97.2192	NM_010902	Nfe2l2	nuclear factor, erythroid derived 2, like 2	0006350 // transcription // inferred from electronic annotation /// 0006355 // regulation of transcription, DNA-dependent // inferred from direct assay /// 0006355 // regulation of transcription, DNA-dependent // inferred from electronic annotation /// 0030968 // endoplasmic reticulum unfolded protein response // inferred from direct assay /// 0045449 // regulation of transcription // inferred fr…		chr2 C3|2 45.0 cM

## Sheet: Alphabetical
VennDiagram+Interaction (118 genes)	7774_Nrf2_WT_12wk_Sal_34.CEL:R_ave(raw)	7775_Nrf2_WT_12wk_Sal_35.CEL:R_ave(raw)	7776_Nrf2_WT_12wk_Sal_36.CEL:R_ave(raw)	WT Sal Ave	7777_Nrf2_KO_12wk_Sal_70.CEL:R_ave(raw)	7778_Nrf2_KO_12wk_Sal_71.CEL:R_ave(raw)	7779_Nrf2_KO_12wk_Sal_72.CEL:R_ave(raw)	KO Sal Ave	7780_Nrf2_WT_12wk_Ure_40.CEL:R_ave(raw)	7781_Nrf2_WT_12wk_Ure_41.CEL:R_ave(raw)	7782_Nrf2_WT_12wk_Ure_42.CEL:R_ave(raw)	WT Ure Ave	7783_Nrf2_KO_12wk_Ure_104.CEL:R_ave(raw)	7784_Nrf2_KO_12wk_Ure_105.CEL:R_ave(raw)	7785_Nrf2_KO_12wk_Ure_107.CEL:R_ave(raw)	KO Ure Ave	RefSeq Transcript ID	Gene Symbol	Gene Title	Gene Ontology Biological Process	Pathway	Chromosomal Location	QTL
1434484_at	113.226	133.014	151.023	132.421	116.823	102.396	102.438	107.219	189.604	197.687	174.277	187.189	114.787	107.048	116.76	112.865	NM_183249	1100001G20Rik	RIKEN cDNA 1100001G20 gene	0032496 // response to lipopolysaccharide // inferred from direct assay /// 0034612 // response to tumor necrosis factor // inferred from direct assay /// 0050872 // white fat cell differentiation // inferred from direct assay		chr11 C
1428851_at	444.878	400.764	454.962	433.535	2624.15	2593.68	2662.82	2626.88	438.888	445.236	395.103	426.409	1876.35	2022.83	2051.54	1983.57	NM_025831	1300014I06Rik	RIKEN cDNA 1300014I06 gene	0007154 // cell communication // inferred from electronic annotation		chr13 A4|13
1454254_s_at	659.144	653.418	634.32	648.961	473.021	525.088	421.962	473.357	846.067	968.644	813.767	876.159	633.81	636.623	716.152	662.195	NM_029639	1600029D21Rik	RIKEN cDNA 1600029D21 gene			chr9 B
1423933_a_at	1890.51	1720.74	1771.36	1794.2	1305.07	1380.01	1289.22	1324.77	2083.73	2138.13	1950.83	2057.56	1565.38	1382.05	1725.37	1557.6	NM_029639	1600029D21Rik	RIKEN cDNA 1600029D21 gene			chr9 B
1450947_at	387.435	392.354	410.124	396.638	321.796	318.743	340.869	327.136	506.196	566.002	491.137	521.111	333.985	367.33	341.281	347.532	NM_025572	2610528J11Rik	RIKEN cDNA 2610528J11 gene			chr4 D1
1443870_at	302.528	301.272	314.198	305.999	284.452	268.824	260.302	271.193	351.934	383.194	385.982	373.704	285.753	275.065	297.016	285.945	NM_001033336	Abcc4	ATP-binding cassette, sub-family C (CFTR/MRP), member 4	0006810 // transport // inferred from electronic annotation /// 0006811 // ion transport // inferred from electronic annotation /// 0006855 // multidrug transport // traceable author statement		chr14 E4
1420673_a_at	221.043	170.712	195.26	195.672	122.606	134.612	125.959	127.726	223.79	239.581	242.265	235.212	172.046	194.059	152.571	172.892	NM_053115	Acox2	acyl-Coenzyme A oxidase 2, branched chain	0006629 // lipid metabolic process // inferred from electronic annotation /// 0006631 // fatty acid metabolic process // inferred from electronic annotation /// 0006635 // fatty acid beta-oxidation // inferred from electronic annotation /// 0008152 // metabolic process // inferred from electronic annotation /// 0055114 // oxidation reduction // inferred from electronic annotation		chr14 A1
1435495_at	34.2924	36.5352	38.0313	36.2863	30.2478	30.8962	33.8806	31.6749	52.2261	52.7616	46.0911	50.3596	38.5815	36.1014	36.0627	36.9152	NM_001008533 /// NM_001039510	Adora1	adenosine A1 receptor	0000186 // activation of MAPKK activity // inferred from electronic annotation /// 0001659 // temperature homeostasis // inferred from electronic annotation /// 0002087 // regulation of respiratory gaseous exchange by neurological process // inferred from electronic annotation /// 0002686 // negative regulation of leukocyte migration // inferred from genetic interaction /// 0002793 // positive re…	GPCRDB_Other // GenMAPP /// Nucleotide_GPCRs // GenMAPP	chr1 E4
1456123_at	39.229	32.3171	32.5653	34.7038	15.1343	14.9265	15.7392	15.2666	17.3013	14.6015	15.7054	15.8694	15.7054	17.4928	14.6762	15.9581		AI481121	expressed sequence AI481121
1448143_at	5648.05	5475.61	5479.29	5534.32	5166.44	5218.02	5066.19	5150.22	5236.97	5083.9	5428.05	5249.64	4544.27	4757.1	4504.19	4601.85	NM_009656	Aldh2	aldehyde dehydrogenase 2, mitochondrial	0008152 // metabolic process // inferred from electronic annotation /// 0055114 // oxidation reduction // inferred from electronic annotation		chr5 F-G1
1423611_at	321.537	350.944	310.342	327.608	363.895	397.283	378.847	380.008	281.15	263.855	278.035	274.346	354.066	333.313	329.488	338.956	NM_007431	Alpl	alkaline phosphatase, liver/bone/kidney	0008152 // metabolic process // inferred from electronic annotation /// 0046677 // response to antibiotic // inferred from direct assay		chr4 D3|4 70.2 cM
1419435_at	932.665	934.669	1003.31	956.883	263.607	307.564	276.62	282.597	1451.64	1488.73	1430.36	1456.91	260.512	269.004	314.283	281.266	NM_009676	Aox1	aldehyde oxidase 1	0055114 // oxidation reduction // inferred from electronic annotation		chr1 C1-C2|1 23.2 cM
1438841_s_at	108.291	131.929	139.599	126.606	94.3971	76.3071	93.6148	88.1063	227.332	249.559	195.601	224.164	126.4	135.464	148.63	136.831	NM_009705	Arg2	arginase type II	0000050 // urea cycle // inferred from electronic annotation /// 0006525 // arginine metabolic process // inferred from electronic annotation /// 0006941 // striated muscle contraction // inferred from mutant phenotype /// 0045428 // regulation of nitric oxide biosynthetic process // inferred from electronic annotation /// 0051001 // negative regulation of nitric-oxide synthase activity // inferr…		chr12 C3
1421944_a_at	43.1398	33.2454	38.6074	38.3309	23.8131	29.0345	28.5438	27.1305	66.3473	62.8791	66.6508	65.2924	18.5595	23.4232	21.7417	21.2415	NM_009714	Asgr1	asialoglycoprotein receptor 1	0006897 // endocytosis // inferred from electronic annotation /// 0031668 // cellular response to extracellular stimulus // inferred from direct assay		chr11 B3|11 37.0 cM
1419922_s_at	1881.14	1862.55	2002.57	1915.42	190.216	172.462	203.365	188.681	1596.14	1405.43	1615.76	1539.11	182.195	172.323	164.68	173.066	NM_181415	Atrnl1	attractin like 1	0007186 // G-protein coupled receptor protein signaling pathway // inferred from physical interaction		chr19 D2
1424266_s_at	124.966	93.6274	100.923	106.505	22.5592	27.7393	24.8782	25.0589	253.271	198.298	232.049	227.873	25.2077	27.1244	24.3105	25.5475	NM_144930	AU018778	expressed sequence AU018778			chr8 C5
1429347_at	48.6399	48.101	52.2962	49.679	38.344	35.9805	38.7112	37.6785	59.4404	60.4218	53.0456	57.6359	49.7825	52.3384	50.5977	50.9062	NM_025778	Bcl2l14	BCL2-like 14 (apoptosis facilitator)	0006915 // apoptosis // inferred from reviewed computational analysis /// 0006915 // apoptosis // inferred from electronic annotation /// 0042981 // regulation of apoptosis // inferred from reviewed computational analysis /// 0042981 // regulation of apoptosis // inferred from electronic annotation		chr6 G1
1450131_a_at	349.252	313.566	340.229	334.349	311.469	286.444	302.609	300.174	395.474	428.699	386.708	403.627	335.648	305.63	319.129	320.135	NM_138653	Bspry	B-box and SPRY domain containing	0006810 // transport // inferred from electronic annotation /// 0006811 // ion transport // inferred from electronic annotation /// 0006816 // calcium ion transport // inferred from electronic annotation		chr4 C1
1457703_at	97.2653	96.9786	88.6617	94.3019	92.1067	89.115	86.001	89.0743	74.2161	74.1663	70.0915	72.8246	57.1404	61.5845	58.3887	59.0379	NM_001033382	Cacna2d4	calcium channel, voltage-dependent, alpha 2/delta subunit 4	0006810 // transport // inferred from electronic annotation /// 0006811 // ion transport // inferred from electronic annotation /// 0006816 // calcium ion transport // inferred from electronic annotation /// 0007601 // visual perception // inferred from electronic annotation /// 0050896 // response to stimulus // inferred from electronic annotation		chr6 F1
1424311_at	1726.52	1710.61	1763.77	1733.63	1603.66	1700.08	1569.59	1624.44	2135.26	2047.68	1875.34	2019.43	1670.45	1693.7	1644.2	1669.45	NM_026995	Carkd	carbohydrate kinase domain containing			chr8 A2
1417936_at	689.366	723.01	666.707	693.028	486.413	540.97	428.296	485.226	754.943	915.671	817.489	829.368	593.704	544.979	653.945	597.542	NM_011338	Ccl9	chemokine (C-C motif) ligand 9	0006935 // chemotaxis // inferred from electronic annotation /// 0006955 // immune response // inferred from electronic annotation		chr11 C|11 47.4 cM
1416072_at	1909.64	1973.74	1600	1827.79	2031.8	1903.24	2076.19	2003.74	2027.45	1869.82	2159.76	2019.01	2933.01	2924.75	2931.43	2929.73	NM_001111059 /// NM_133654	Cd34	CD34 antigen	0007155 // cell adhesion // inferred from electronic annotation /// 0050900 // leukocyte migration // inferred from mutant phenotype		chr1 H6|1 106.6 cM
1418710_at	350.849	326.494	316.314	331.219	382.783	384.173	376.616	381.191	475.759	468.22	439.418	461.132	520.178	526.641	512.141	519.653	NM_001111060 /// NM_007652	Cd59a	CD59a antigen			chr2 55.0 cM
1448393_at	1237.51	1258.79	1188.83	1228.37	1047.07	1007.23	1039.92	1031.4	1540.37	1483.55	1481.16	1501.69	1303.84	1223.31	1303.32	1276.82	NM_016887	Cldn7	claudin 7	0016338 // calcium-independent cell-cell adhesion // inferred from sequence or structural similarity		chr11 B4
1429954_at	518.644	531.042	517.392	522.359	351.321	350.991	331.351	344.554	549.975	531.47	591.636	557.694	512.004	425.888	420.887	452.926	NM_153197	Clec4a3	C-type lectin domain family 4, member a3	0006508 // proteolysis // inferred from electronic annotation		chr6 F2
1425951_a_at	201.139	265.489	250.768	239.132	122.969	99.6305	114.972	112.524	389.416	454.23	393.462	412.369	263.572	255.593	265.489	261.551	NM_020001	Clec4n	C-type lectin domain family 4, member n	0006955 // immune response // inferred from electronic annotation		chr6 F3|6 55.0 cM
1419627_s_at	496.639	543.226	541.769	527.211	318.573	266.346	254.02	279.646	822	949.209	788.393	853.201	494.511	429.62	502.607	475.579	NM_020001	Clec4n	C-type lectin domain family 4, member n	0006955 // immune response // inferred from electronic annotation		chr6 F3|6 55.0 cM
1440911_at	763.708	685.767	690.478	713.318	785.858	859.805	800.657	815.44	554.199	608.06	559.731	573.997	759.109	739.498	694.009	730.872	NM_153393	Col23a1	collagen, type XXIII, alpha 1			chr11 B1.3
1449984_at	60.7389	60.2113	47.7023	56.2175	31.0083	33.7626	31.3178	32.0296	31.3178	30.0576	34.0859	31.8204	21.4691	18.9981	25.2449	21.904	NM_009140	Cxcl2	chemokine (C-X-C motif) ligand 2	0006935 // chemotaxis // inferred from electronic annotation /// 0006954 // inflammatory response // inferred from electronic annotation /// 0006955 // immune response // inferred from electronic annotation /// 0030593 // neutrophil chemotaxis // inferred from electronic annotation		chr5 E1|5 51.0 cM
1417821_at	693.264	688.442	634.235	671.98	331.885	471.5	425.888	409.758	785.33	991.267	783.856	853.484	686.504	570.349	634.831	630.561	NM_033075	D17H6S56E-5	DNA segment, Chr 17, human D6S56E 5	0019058 // viral infectious cycle // inferred from electronic annotation		chr17 B1|17 19.0 cM
1438211_s_at	443.328	658.79	416.504	506.207	418.016	259.465	369.953	349.145	225.69	569.813	544.101	446.535	2396.2	2357.28	2109.62	2287.7	NM_016974	Dbp	D site albumin promoter binding protein	0006350 // transcription // inferred from electronic annotation /// 0006355 // regulation of transcription, DNA-dependent // traceable author statement /// 0006355 // regulation of transcription, DNA-dependent // inferred from electronic annotation /// 0007623 // circadian rhythm // traceable author statement /// 0042127 // regulation of cell proliferation // inferred from electronic annotation /…		chr7 B4|7 23.0 cM
1418174_at	446.613	618.431	402.597	489.214	336.099	258.492	351.179	315.257	221.013	621.01	491.269	444.431	1806.9	1939.6	1957.39	1901.3	NM_016974	Dbp	D site albumin promoter binding protein	0006350 // transcription // inferred from electronic annotation /// 0006355 // regulation of transcription, DNA-dependent // traceable author statement /// 0006355 // regulation of transcription, DNA-dependent // inferred from electronic annotation /// 0007623 // circadian rhythm // traceable author statement /// 0042127 // regulation of cell proliferation // inferred from electronic annotation /…		chr7 B4|7 23.0 cM
1451040_at	622.345	586.024	602.454	603.608	507.284	483.225	484.589	491.699	670.207	659.675	682.095	670.659	524.384	527.348	519.898	523.877	NM_025314 /// XM_001480799	Dtd1 /// LOC100048650	D-tyrosyl-tRNA deacylase 1 homolog (S. cerevisiae) /// similar to D-tyrosyl-tRNA deacylase 1	0019478 // D-amino acid catabolic process // inferred from electronic annotation		chr2 H1
1428117_x_at	140.577	130.031	124.347	131.651	115.839	113.485	107.841	112.388	173.903	165.878	162.484	167.422	117.137	121.444	106.991	115.19	NM_009342	Dynlt1	Dynein light chain Tctex-type 1 (Dynlt1), mRNA	0007017 // microtubule-based process // inferred from direct assay		chr17 A1|17 3.1 cM
1453473_a_at	3816.15	3774.37	3797.75	3796.09	2339.95	2234.66	2468.35	2347.65	4335.14	4559.54	4405.53	4433.4	2828.61	2768.14	2482.97	2693.24	NM_009342 /// XM_001475602 /// XM_001475617 /// XM_001475631 /// XM_001475648 /// XM_001481167 /// XM_001481168	Dynlt1 /// Dynlt1d /// ENSMUSG00000056252	dynein light chain Tctex-type 1 /// dynein light chain Tctex-type 1D /// predicted gene, ENSMUSG00000056252	0007017 // microtubule-based process // inferred from direct assay		chr17 A1|17 /// chr17 A1|17 3.1 cM /// chr6 G1
1428116_a_at	6769.17	6760.99	6945.88	6825.34	4350.88	4835.63	4379	4521.84	8027.26	8010.04	7804.15	7947.15	5753.64	5096.87	4767.32	5205.94	NM_009342 /// XM_001475602 /// XM_001475617 /// XM_001475631 /// XM_001475648 /// XM_001481167 /// XM_001481168	Dynlt1 /// Dynlt1d /// ENSMUSG00000056252	dynein light chain Tctex-type 1 /// dynein light chain Tctex-type 1D /// predicted gene, ENSMUSG00000056252	0007017 // microtubule-based process // inferred from direct assay		chr17 A1|17 /// chr17 A1|17 3.1 cM /// chr6 G1
1452341_at	1098.17	1095.37	1142.83	1112.12	1071.38	1060.93	992.731	1041.68	1342.74	1347.97	1281.29	1324	1059.65	1088.63	1075.12	1074.47	NM_053119	Echs1	enoyl Coenzyme A hydratase, short chain, 1, mitochondrial	0006629 // lipid metabolic process // inferred from electronic annotation /// 0006631 // fatty acid metabolic process // inferred from electronic annotation /// 0008152 // metabolic process // inferred from electronic annotation		chr7 F4
1449948_at	60.0498	60.5435	65.5595	62.0509	38.8308	42.9146	42.4107	41.3854	45.9675	52.5495	48.5029	49.0067	29.8325	34.5001	33.2499	32.5275	NM_026184	Ero1lb	ERO1-like beta (S. cerevisiae)	0006467 // protein thiol-disulfide exchange // inferred from electronic annotation /// 0006810 // transport // inferred from electronic annotation /// 0022900 // electron transport chain // inferred from electronic annotation /// 0055114 // oxidation reduction // inferred from electronic annotation		chr13 A1
1427004_at	95.4161	89.2827	90.8176	91.8388	77.3589	82.8177	85.7934	81.99	115.172	123.548	126.298	121.673	88.1632	98.7518	98.3945	95.1032	NM_176848	Fbxo2	F-box protein 2	0006511 // ubiquitin-dependent protein catabolic process // inferred from direct assay /// 0006516 // glycoprotein catabolic process // inferred from direct assay /// 0019941 // modification-dependent protein catabolic process // inferred from electronic annotation /// 0030163 // protein catabolic process // inferred from electronic annotation /// 0030433 // ER-associated protein catabolic proces…		chr4 E2
1448620_at	698.963	701.595	640.91	680.489	596.58	559.957	537.28	564.605	823.989	837.256	774.756	812	764.631	672.82	698.682	712.044	NM_010188	Fcgr3	Fc receptor, IgG, low affinity III	0001788 // antibody-dependent cellular cytotoxicity // inferred from mutant phenotype /// 0001798 // positive regulation of type IIa hypersensitivity // inferred from mutant phenotype /// 0001805 // positive regulation of type III hypersensitivity // inferred from mutant phenotype /// 0001812 // positive regulation of type I hypersensitivity // inferred from direct assay /// 0001812 // positive r…		chr1 H3|1 92.3 cM
1449555_a_at	58.8845	56.3559	57.6334	57.6246	51.6059	47.3706	44.2541	47.7435	97.0045	119.615	87.2216	101.281	53.532	57.1711	57.9748	56.226	NM_001083904 /// NM_001083905 /// NM_021564	Fetub	fetuin beta			chr16 B|16 14.1 cM
1419376_at	738.11	731.993	755.551	741.885	533.542	591.795	577.436	567.591	544.321	436.596	510.631	497.183	377.376	401.41	392.197	390.327	NM_026271	Fibin	fin bud initiation factor homolog (zebrafish)			chr2 E3
1450694_at	1431.9	1510.27	1431.52	1457.9	1479.97	1278.37	1354.32	1370.89	1794.33	1819.56	1686.67	1766.85	1356.87	1363.44	1403.55	1374.62	NM_008020	Fkbp2	FK506 binding protein 2	0006457 // protein folding // inferred from electronic annotation		chr19 A
1417399_at	4228.82	4100.82	4147.31	4158.98	4155.67	4035.29	4107.97	4099.64	5408.41	5557.8	5269.4	5411.87	6444.66	6127.48	6299.28	6290.47	NM_019521	Gas6	growth arrest specific 6	0031100 // organ regeneration // inferred from electronic annotation /// 0040008 // regulation of growth // inferred from electronic annotation		chr8 A1.1|8 5.0 cM
1439489_at	201.437	219.152	215.796	212.128	177.845	166.346	164.283	169.491	295.306	251.847	278.334	275.162	199.606	188.008	198.458	195.357	NM_181748	Gpr120	G protein-coupled receptor 120	0007165 // signal transduction // inferred from electronic annotation /// 0007186 // G-protein coupled receptor protein signaling pathway // inferred from direct assay /// 0007186 // G-protein coupled receptor protein signaling pathway // inferred from electronic annotation /// 0046879 // hormone secretion // inferred from direct assay		chr19 C2-C3
1450881_s_at	1554.7	1523.92	1632.11	1570.24	1881.4	1978.52	1872.33	1910.75	1510.68	1444.84	1454.57	1470.03	1803.27	1787.36	1749.62	1780.08	NM_031999	Gpr137b	G protein-coupled receptor 137B			chr13 A1|13 6.0 cM
1448273_at	408.476	394.943	418.184	407.201	345.29	325.313	353.307	341.303	479.8	501.866	489.623	490.43	407.6	384.792	420.718	404.37	NM_008180	Gss	glutathione synthetase	0006750 // glutathione biosynthetic process // inferred from electronic annotation /// 0046686 // response to cadmium ion // inferred from direct assay		chr2 H1
1428407_at	1928.7	2021.47	1936.22	1962.13	1974.01	2118.7	1998.54	2030.41	2031.8	2044.66	2101.7	2059.39	2450.85	2366.8	2308.13	2375.26	NM_029872 /// XM_001001311 /// XM_891442	Hnrnpa0	heterogeneous nuclear ribonucleoprotein A0			chr13 B1
1451814_a_at	382.013	388.685	375.909	382.203	325.75	301.595	347.802	325.049	454.047	489.163	430.89	458.034	387.383	392.934	388.998	389.772	NM_001146049 /// NM_001146050 /// NM_001146052 /// NM_001146053 /// NM_016865	Htatip2	HIV-1 tat interactive protein 2, homolog (human)	0001525 // angiogenesis // inferred from electronic annotation /// 0006915 // apoptosis // inferred from electronic annotation /// 0007049 // cell cycle // inferred from electronic annotation /// 0007275 // multicellular organismal development // inferred from electronic annotation /// 0008152 // metabolic process // inferred from electronic annotation /// 0030154 // cell differentiation // infer…		chr7 B5
1422433_s_at	2117.28	2030.99	2089.33	2079.2	1816.38	1903.24	1916.06	1878.56	2540.96	2919.65	2562.19	2674.27	2077.31	2068.12	2119.27	2088.23	NM_001111320 /// NM_010497	Idh1	isocitrate dehydrogenase 1 (NADP+), soluble	0006097 // glyoxylate cycle // inferred from electronic annotation /// 0006099 // tricarboxylic acid cycle // inferred from electronic annotation /// 0006102 // isocitrate metabolic process // inferred from electronic annotation /// 0006749 // glutathione metabolic process // inferred from mutant phenotype /// 0006979 // response to oxidative stress // inferred from direct assay /// 0008152 // me…		chr1 C2|1 29.8 cM
1422445_at	2601	2900.51	2680.75	2727.42	4633.58	3993.8	4832.39	4486.59	2082.33	2012.8	2337.12	2144.09	3580.44	3154.34	3136.6	3290.46	NM_008397	Itga6	integrin alpha 6	0007155 // cell adhesion // inferred from electronic annotation /// 0007160 // cell-matrix adhesion // inferred from mutant phenotype /// 0007229 // integrin-mediated signaling pathway // inferred from electronic annotation /// 0016337 // cell-cell adhesion // inferred from electronic annotation /// 0022409 // positive regulation of cell-cell adhesion // inferred from direct assay /// 0031668 // …	Integrin-mediated_cell_adhesion_KEGG // GenMAPP	chr2 C2-C3|2 38.0 cM
1422444_at	1667.53	1681.7	1675.61	1674.95	4184.78	3874.99	4021.77	4027.18	1217.25	1169.05	1339.13	1241.81	3080.69	2869.15	2784.91	2911.58	NM_008397	Itga6	integrin alpha 6	0007155 // cell adhesion // inferred from electronic annotation /// 0007160 // cell-matrix adhesion // inferred from mutant phenotype /// 0007229 // integrin-mediated signaling pathway // inferred from electronic annotation /// 0016337 // cell-cell adhesion // inferred from electronic annotation /// 0022409 // positive regulation of cell-cell adhesion // inferred from direct assay /// 0031668 // …	Integrin-mediated_cell_adhesion_KEGG // GenMAPP	chr2 C2-C3|2 38.0 cM
1424037_at	80.689	81.3742	78.7206	80.2613	66.3028	69.2405	67.0276	67.5236	100.315	87.4091	95.3649	94.363	72.5028	82.2196	74.0568	76.2597	NM_146125	Itpka	inositol 1,4,5-trisphosphate 3-kinase A	0006020 // inositol metabolic process // inferred from mutant phenotype		chr2 E5
1456418_at	677.078	626.451	630.247	644.592	508.17	514.277	499.447	507.298	781.44	725.927	703.386	736.918	614.212	582.027	655.967	617.402	NM_001110227 /// XM_001473740 /// XM_001475110	Kcnj13	potassium inwardly-rectifying channel, subfamily J, member 13	0006810 // transport // inferred from electronic annotation /// 0006811 // ion transport // inferred from electronic annotation /// 0006813 // potassium ion transport // inferred from electronic annotation		chr1 D|1
1418628_at	690.663	690.941	684.94	688.848	604.642	613.717	620.426	612.929	646.44	662.693	674.086	661.073	747.482	744.478	760.231	750.73	NM_011317	Khdrbs1	KH domain containing, RNA binding, signal transduction associated 1	0006350 // transcription // inferred from electronic annotation /// 0006355 // regulation of transcription, DNA-dependent // inferred from electronic annotation /// 0007049 // cell cycle // inferred from electronic annotation /// 0007166 // cell surface receptor linked signal transduction // inferred from direct assay /// 0016481 // negative regulation of transcription // inferred from direct ass…		chr4 D2.2
1427352_at	224.271	211.636	252.152	229.353	149.369	156.281	151.856	152.502	115.08	143.706	168.165	142.317	64.8244	75.5023	70.3743	70.2337	NM_146063	Krt79	keratin 79			chr15 F3
1448786_at	1008.17	915.548	945.395	956.372	751.405	775.38	715.384	747.39	1255.58	1304.19	1255.92	1271.9	1088.04	1049.74	976.345	1038.04	NM_025806 /// XM_001473518	LOC100045163 /// Plbd1	similar to RIKEN cDNA 1100001H23 gene /// phospholipase B domain containing 1	0016042 // lipid catabolic process // inferred from electronic annotation		chr6 G1
1436200_at	550.049	550.124	571.115	557.096	450.285	419.421	436.538	435.415	455.88	398.244	409.464	421.196	297.774	295.663	303.26	298.899	NM_028894	Lonrf3	LON peptidase N-terminal domain and ring finger 3	0006508 // proteolysis // inferred from electronic annotation		chrX A2
1456456_x_at	64.6073	47.6256	60.7226	57.6518	2021.74	828.758	1695.07	1515.19	50.8837	56.743	43.2384	50.2884	3813.58	2959.1	3588.62	3453.77	NM_008581	Mela	Env mRNA from SV-40 transformed cells	0019058 // viral infectious cycle // inferred from electronic annotation /// 0019068 // virion assembly // inferred from electronic annotation		chr8 E1
1433438_x_at	30.4474	26.2469	28.2617	28.3187	1220.03	1617.93	1214.47	1350.81	31.3599	39.941	25.3978	32.2329	3722.55	3455.32	3423.47	3533.78	NM_008581	Mela	melanoma antigen	0006278 // RNA-dependent DNA replication // inferred from electronic annotation /// 0006508 // proteolysis // inferred from electronic annotation /// 0015074 // DNA integration // inferred from electronic annotation /// 0019058 // viral infectious cycle // inferred from electronic annotation /// 0019068 // virion assembly // inferred from electronic annotation		chr8 E1
1416136_at	1259.29	1239.67	1214.96	1237.97	1445.61	1442.51	1340.75	1409.63	1577.61	1416.8	1524.12	1506.18	2334.3	2448.55	2034.53	2272.46	NM_008610	Mmp2	matrix metallopeptidase 2	0001666 // response to hypoxia // inferred from direct assay /// 0001955 // blood vessel maturation // inferred from genetic interaction /// 0001957 // intramembranous ossification // inferred from genetic interaction /// 0006508 // proteolysis // inferred from electronic annotation /// 0008152 // metabolic process // inferred from electronic annotation /// 0030574 // collagen catabolic process /…	Inflammatory_Response_Pathway // GenMAPP /// Matrix_Metalloproteinases // GenMAPP	chr8 C5|8 44.0 cM
1416236_a_at	154.198	156.03	160.943	157.057	116.213	91.4907	124.43	110.711	252.491	264.458	284.147	267.032	190.984	201.41	214.352	202.248	NM_007962	Mpzl2	myelin protein zero-like 2	0007155 // cell adhesion // inferred from electronic annotation		chr9 A5.2|9 26.0 cM
1419599_s_at	385.102	343.672	332.33	353.701	212.433	196.945	212.177	207.185	369.159	373.646	347.055	363.287	351.415	290.822	305.015	315.751	NM_026835	Ms4a6d	membrane-spanning 4-domains, subfamily A, member 6D	0007165 // signal transduction // inferred from electronic annotation		chr19 A
1424754_at	172.323	176.727	175.474	174.841	93.6777	83.0069	100.396	92.3601	245.144	275.213	210.729	243.695	180.976	125.184	163.469	156.543	NM_001025610 /// NM_027836	Ms4a7	membrane-spanning 4-domains, subfamily A, member 7	0007165 // signal transduction // inferred from electronic annotation		chr19 A
1423413_at	235.247	249.024	230.589	238.287	196.364	190.651	208.59	198.535	202.032	215.159	195.47	204.221	170.597	183.89	168.526	174.338	NM_008681	Ndrg1	N-myc downstream regulated gene 1	0045576 // mast cell activation // inferred from direct assay		chr15 D2
1416495_s_at	2073.68	2052.36	1957.65	2027.9	1866.31	1656.38	1737.45	1753.38	2302.56	2470.34	2276.75	2349.88	1954.23	1851.34	1988.9	1931.49	NM_001030274	Ndufs5	NADH dehydrogenase (ubiquinone) Fe-S protein 5	0006810 // transport // inferred from electronic annotation /// 0022900 // electron transport chain // inferred from electronic annotation /// 0032981 // mitochondrial respiratory chain complex I assembly // inferred from electronic annotation		chr4 D2
1416543_at	2810.83	3018.88	2915.74	2915.15	21.472	21.7155	22.2614	21.8163	2414.93	2215.85	2267.29	2299.36	19.8185	26.8671	24.2681	23.6513	NM_010902	Nfe2l2	nuclear factor, erythroid derived 2, like 2	0006350 // transcription // inferred from electronic annotation /// 0006355 // regulation of transcription, DNA-dependent // inferred from direct assay /// 0006355 // regulation of transcription, DNA-dependent // inferred from electronic annotation /// 0030968 // endoplasmic reticulum unfolded protein response // inferred from direct assay /// 0045449 // regulation of transcription // inferred fr…		chr2 C3|2 45.0 cM
1428484_at	236.831	229.231	211.92	225.994	270.489	314.409	297.534	294.144	302.771	302.975	282.057	295.934	375.657	324.833	338.544	346.345	NM_027881	Osbpl3	oxysterol binding protein-like 3	0006810 // transport // inferred from electronic annotation /// 0006869 // lipid transport // inferred from electronic annotation /// 0008202 // steroid metabolic process // inferred from electronic annotation		chr6 B3
1425960_s_at	21.1943	20.1674	20.8053	20.7223	20.6717	22.3933	21.1943	21.4197	25.2212	25.0189	25.3128	25.1843	20.5941	20.3523	19.1234	20.0233	NM_013627	Pax6	paired box gene 6	0001709 // cell fate determination // inferred from mutant phenotype /// 0001764 // neuron migration // inferred from mutant phenotype /// 0002052 // positive regulation of neuroblast proliferation // inferred from mutant phenotype /// 0002088 // lens development in camera-type eye // inferred from mutant phenotype /// 0006350 // transcription // inferred from electronic annotation /// 0006355 //…		chr2 E3|2 58.0 cM
1421087_at	221.399	184.186	166.793	190.793	189.935	169.593	190.063	183.197	150.113	202.412	196.18	182.902	407.326	357.361	345.753	370.147	NM_011067	Per3	period homolog 3 (Drosophila)	0006350 // transcription // inferred from electronic annotation /// 0006355 // regulation of transcription, DNA-dependent // inferred from electronic annotation /// 0007165 // signal transduction // inferred from electronic annotation /// 0007623 // circadian rhythm // inferred from direct assay /// 0048511 // rhythmic process // inferred from electronic annotation		chr4 E2
1437380_x_at	1440	1513.92	1517.99	1490.64	1131.68	1111.81	1107.64	1117.05	1607.11	1586.74	1746.1	1646.65	1269.3	1304.54	1295.47	1289.77	NM_001081274	Pgd	phosphogluconate dehydrogenase	0006098 // pentose-phosphate shunt // inferred from electronic annotation /// 0008152 // metabolic process // inferred from electronic annotation /// 0009051 // pentose-phosphate shunt, oxidative branch // inferred from electronic annotation /// 0019322 // pentose biosynthetic process // inferred from direct assay /// 0055114 // oxidation reduction // inferred from electronic annotation	Pentose_Phosphate_Pathway // GenMAPP	chr4 E2|4 77.6 cM
1423706_a_at	1055.53	1041.88	988.212	1028.54	828.536	715	738.805	760.78	1273.74	1201.5	1248.52	1241.25	873.766	835.011	957.013	888.597	NM_001081274	Pgd	phosphogluconate dehydrogenase	0006098 // pentose-phosphate shunt // inferred from electronic annotation /// 0008152 // metabolic process // inferred from electronic annotation /// 0009051 // pentose-phosphate shunt, oxidative branch // inferred from electronic annotation /// 0019322 // pentose biosynthetic process // inferred from direct assay /// 0055114 // oxidation reduction // inferred from electronic annotation	Pentose_Phosphate_Pathway // GenMAPP	chr4 E2|4 77.6 cM
1460406_at	472.006	454.352	471.753	466.037	531.612	513.105	556.51	533.742	536.055	541.697	536.271	538.008	595.46	583.278	611.251	596.663	NM_001033210	Pls1	plastin 1 (I-isoform)			chr9 E3.3
1418746_at	267.995	290.004	265.739	274.579	338.68	364.14	365.118	355.979	224.813	204.488	238.907	222.736	286.829	290.159	311.72	296.236	NM_001039509 /// NM_019999 /// NM_025580	Pnkd	paroxysmal nonkinesiogenic dyskinesia			chr1 C3
1416000_a_at	8737.92	8466.6	8759.07	8654.53	7500.17	7279.98	7655.78	7478.64	9313.15	9542.2	9301.92	9385.76	8180.63	7906.43	8322.39	8136.48	NM_011034	Prdx1	peroxiredoxin 1	0000302 // response to reactive oxygen species // inferred from mutant phenotype /// 0006979 // response to oxidative stress // inferred from direct assay /// 0006979 // response to oxidative stress // inferred from mutant phenotype /// 0008283 // cell proliferation // inferred from mutant phenotype /// 0019430 // removal of superoxide radicals // inferred from mutant phenotype /// 0032872 // reg…		chr4 D1|4 47.0 cM
1426611_at	2409.1	2343.41	2286.85	2346.45	2613.25	2638.27	2610.1	2620.54	2607.3	2477.31	2554.64	2546.42	2661.03	2680.04	2623.44	2654.84	NM_011188	Psmc2	proteasome (prosome, macropain) 26S subunit, ATPase 2	0006511 // ubiquitin-dependent protein catabolic process // inferred from electronic annotation /// 0030163 // protein catabolic process // inferred from electronic annotation	Proteasome_Degradation // GenMAPP	chr5 A3|5 9.0 cM
1426581_at	680.906	678.898	646.613	668.806	828.425	777.152	830.094	811.89	741.088	745.979	676.987	721.351	877.409	887.239	912.603	892.417	NM_025576	Ptpmt1	protein tyrosine phosphatase, mitochondrial 1	0006470 // protein amino acid dephosphorylation // inferred from electronic annotation /// 0016311 // dephosphorylation // inferred from electronic annotation /// 0046488 // phosphatidylinositol metabolic process // inferred by curator		chr2 E1
1423544_at	42.5818	40.0645	35.6536	39.4333	44.5283	43.3837	43.7874	43.8998	40.3938	35.9853	37.3133	37.8975	56.7735	59.7524	63.7374	60.0877	NM_013643	Ptpn5	protein tyrosine phosphatase, non-receptor type 5	0006470 // protein amino acid dephosphorylation // inferred from mutant phenotype /// 0006470 // protein amino acid dephosphorylation // inferred from electronic annotation /// 0016311 // dephosphorylation // inferred from electronic annotation		chr7 B3-B5|7 53.0 cM
1420843_at	5620.82	5803.28	5449.22	5624.44	2792.03	2646.43	2581.18	2673.21	5837.66	6289.98	5735.91	5954.51	3460.43	3294.1	3612.78	3455.77	NM_011213	Ptprf	protein tyrosine phosphatase, receptor type, F	0006470 // protein amino acid dephosphorylation // inferred from electronic annotation /// 0007155 // cell adhesion // inferred from electronic annotation /// 0007156 // homophilic cell adhesion // inferred from electronic annotation /// 0007399 // nervous system development // inferred from electronic annotation /// 0016311 // dephosphorylation // inferred from electronic annotation		chr4 C6-D1
1418890_a_at	807.022	802.055	791.574	800.217	619.012	637.735	634.831	630.526	884.504	945.14	836.245	888.63	694.195	725.829	733.764	717.929	NM_031874	Rab3d	RAB3D, member RAS oncogene family	0006810 // transport // inferred from electronic annotation /// 0006887 // exocytosis // inferred from electronic annotation /// 0007264 // small GTPase mediated signal transduction // inferred from electronic annotation /// 0015031 // protein transport // inferred from electronic annotation /// 0017157 // regulation of exocytosis // inferred from direct assay /// 0018125 // peptidyl-cysteine met…		chr9 A2-A3
1425518_at	339.955	406.343	409.464	385.254	190.395	222.8	218.888	210.694	226.266	204.707	290.315	240.429	202.82	172.023	178.659	184.501	NM_019688	Rapgef4	Rap guanine nucleotide exchange factor (GEF) 4	0001932 // regulation of protein amino acid phosphorylation // inferred from electronic annotation /// 0006887 // exocytosis // inferred from electronic annotation /// 0007165 // signal transduction // inferred from electronic annotation /// 0007242 // intracellular signaling cascade // inferred from electronic annotation /// 0007264 // small GTPase mediated signal transduction // inferred from e…		chr2 C3
1430128_a_at	535.983	584.14	558.455	559.526	374.801	350.473	355.018	360.097	736.329	722.816	627.461	695.535	357.601	403.95	397.71	386.42	NM_139292	Reep6	receptor accessory protein 6			chr10 C1
1431829_a_at	352.029	362.676	358.273	357.659	305.425	307.316	298.534	303.758	366.051	363.944	365.314	365.103	337.183	357.265	326.451	340.3	NM_023622	Rgl3	ral guanine nucleotide dissociation stimulator-like 3	0007165 // signal transduction // inferred from electronic annotation /// 0007264 // small GTPase mediated signal transduction // traceable author statement /// 0007264 // small GTPase mediated signal transduction // inferred from electronic annotation /// 0051056 // regulation of small GTPase mediated signal transduction // inferred from electronic annotation		chr9 A4
1429047_at	480.315	482.447	492.325	485.029	523.891	528.553	517.462	523.302	441.546	457.657	461.11	453.438	508.102	494.71	476.462	493.091	NM_030112 /// XM_283757 /// XM_917502	Rtf1	Rtf1, Paf1/RNA polymerase II complex component, homolog (S. cerevisiae)	0006352 // transcription initiation // inferred from electronic annotation /// 0016570 // histone modification // inferred from electronic annotation		chr2 E5
1434520_at	583.905	554.869	579.61	572.795	587.206	558.081	524.525	556.604	536.199	548.501	536.847	540.516	396.59	424.462	434.258	418.437	NM_172769	Sc5d	sterol-C5-desaturase (fungal ERG3, delta-5-desaturase) homolog (S. cerevisae)	0006633 // fatty acid biosynthetic process // inferred from electronic annotation /// 0006694 // steroid biosynthetic process // inferred from electronic annotation /// 0008610 // lipid biosynthetic process // inferred from electronic annotation /// 0016126 // sterol biosynthetic process // inferred from electronic annotation /// 0055114 // oxidation reduction // inferred from electronic annotati…	Cholesterol_Biosynthesis // GenMAPP	chr9 B
1418747_at	574.498	553.679	566.762	564.98	431.643	430.486	367.133	409.754	687.149	654.384	577.126	639.553	533.256	492.193	536.415	520.621	NM_011355	Sfpi1	SFFV proviral integration 1	0002320 // lymphoid progenitor cell differentiation // inferred from mutant phenotype /// 0002573 // myeloid leukocyte differentiation // inferred from mutant phenotype /// 0006350 // transcription // inferred from electronic annotation /// 0006355 // regulation of transcription, DNA-dependent // inferred from direct assay /// 0006355 // regulation of transcription, DNA-dependent // inferred from…		chr2 E3|2 47.5 cM
1420361_at	224.843	211.466	223.759	220.023	177.845	173.46	158.414	169.907	246.629	242.819	250.633	246.694	215.853	188.69	188.412	197.652	NM_013612	Slc11a1	solute carrier family 11 (proton-coupled divalent metal ion transporters), member 1	0006810 // transport // inferred from electronic annotation /// 0006811 // ion transport // inferred from electronic annotation /// 0006826 // iron ion transport // inferred from electronic annotation		chr1 C3|1 39.2 cM
1417809_at	238.811	203.229	222.173	221.404	171.056	179.79	137.147	162.664	272.603	298.575	273.225	281.468	210.192	226.631	239.035	225.286	NM_001042760 /// NM_008767	Slc22a18	solute carrier family 22 (organic cation transporter), member 18	0006810 // transport // inferred from electronic annotation /// 0006811 // ion transport // inferred from electronic annotation /// 0006820 // anion transport // traceable author statement /// 0015904 // tetracycline transport // inferred from electronic annotation /// 0046677 // response to antibiotic // inferred from electronic annotation		chr7 F5|7 69.5 cM
1450018_s_at	353.117	354.589	341.052	349.586	298.574	320.847	303.749	307.723	293.134	295.703	306.287	298.375	278.446	254.361	271.726	268.178	NM_026232	Slc25a30	solute carrier family 25, member 30	0006810 // transport // inferred from electronic annotation		chr14 D2
1423772_x_at	5727.44	5642.74	5645.01	5671.73	5116.08	5222.93	5293.51	5210.84	5932.45	6143.96	6062.84	6046.42	5884.07	5833.74	5622.34	5780.05	NM_007451	Slc25a5	solute carrier family 25 (mitochondrial carrier, adenine nucleotide translocator), member 5	0006810 // transport // inferred from electronic annotation	Electron_Transport_Chain // GenMAPP	chrX A4|X 12.7 cM
1416596_at	421.453	347.662	373.345	380.82	296.896	324.79	324.572	315.419	463.157	521.296	461.73	482.061	373.195	393.04	371.147	379.127	NM_023557	Slc44a4	solute carrier family 44, member 4			chr17 B2
1455431_at	24.596	25.2551	22.6655	24.1722	19.2651	18.6594	20.0298	19.3181	30.2478	38.5194	32.7758	33.8477	21.8529	20.6828	23.9735	22.1697	NM_019810	Slc5a1	solute carrier family 5 (sodium/glucose cotransporter), member 1	0001656 // metanephros development // inferred from mutant phenotype /// 0006810 // transport // inferred from electronic annotation /// 0006811 // ion transport // inferred from electronic annotation /// 0006814 // sodium ion transport // inferred from electronic annotation /// 0008643 // carbohydrate transport // inferred from electronic annotation /// 0015758 // glucose transport // inferred f…
1431055_a_at	402.165	403.788	402.543	402.832	359.429	345.568	322.185	342.394	540.68	553.53	520.876	538.362	476.654	462.908	472.196	470.586	NM_001127348 /// NM_001127349 /// NM_028035	Snx10	sorting nexin 10	0006810 // transport // inferred from electronic annotation /// 0007154 // cell communication // inferred from electronic annotation /// 0015031 // protein transport // inferred from electronic annotation		chr6 B3
1420641_a_at	1685.76	1722.82	1726.76	1711.78	1622.28	1601.29	1571.06	1598.21	1603.01	1663.73	1622.06	1629.6	1520.65	1467.71	1436.71	1475.02	NM_021507	Sqrdl	sulfide quinone reductase-like (yeast)	0055114 // oxidation reduction // inferred from electronic annotation		chr2 F2
1437423_a_at	1039.5	1086.87	1051.15	1059.18	1000.49	963.975	995.667	986.71	1291.13	1277.51	1229.07	1265.9	1163.26	1145.9	1144.82	1151.33	NM_025291	Sra1	steroid receptor RNA activator 1	0006350 // transcription // inferred from electronic annotation /// 0006355 // regulation of transcription, DNA-dependent // inferred from electronic annotation /// 0006357 // regulation of transcription from RNA polymerase II promoter // not recorded /// 0006915 // apoptosis // inferred from electronic annotation /// 0006915 // apoptosis // inferred from sequence or structural similarity /// 000…		chr18 B2
1426875_s_at	271.544	267.133	238.875	259.184	210.814	204.159	208.283	207.752	335.063	319.429	329.577	328.023	206.834	219.358	230.961	219.051	NM_029688	Srxn1	sulfiredoxin 1 homolog (S. cerevisiae)	0006979 // response to oxidative stress // inferred from direct assay /// 0006979 // response to oxidative stress // inferred from electronic annotation /// 0055114 // oxidation reduction // inferred from electronic annotation		chr2 H1
1438910_a_at	1554.91	1599.14	1616.84	1590.3	1502.79	1542.44	1397.72	1480.98	1457.1	1513.92	1491.94	1487.65	1344.36	1302.62	1329.82	1325.6	NM_013515	Stom	stomatin	0051260 // protein homooligomerization // inferred from sequence or structural similarity		chr2 B-C1|2 24.0 cM
1428282_at	465.588	445.535	444.4	451.841	335.783	372.844	336.821	348.483	502.405	509.262	529.76	513.809	431.411	365.118	372.044	389.525	NM_178337	Tbce	tubulin-specific chaperone E	0000226 // microtubule cytoskeleton organization // inferred from mutant phenotype /// 0006457 // protein folding // traceable author statement /// 0007021 // tubulin complex assembly // traceable author statement /// 0007409 // axonogenesis // inferred from mutant phenotype /// 0008344 // adult locomotory behavior // inferred from mutant phenotype /// 0009791 // post-embryonic development // inf…		chr13 A1|13 7.0 cM
1424175_at	1347.61	1257.43	1101.41	1235.49	1168.11	1048.75	1162.63	1126.5	968.513	1045.66	1178.66	1064.28	1888.23	1902.22	1842.66	1877.7	NM_017376 /// NM_153484	Tef	thyrotroph embryonic factor	0006350 // transcription // inferred from electronic annotation /// 0006355 // regulation of transcription, DNA-dependent // inferred from electronic annotation /// 0045944 // positive regulation of transcription from RNA polymerase II promoter // inferred from direct assay /// 0048511 // rhythmic process // inferred from electronic annotation		chr15 E1|15 46.7 cM
1420719_at	157.756	192.476	192.166	180.8	271.289	239.163	271.289	260.58	313.146	312.81	318.06	314.672	413.551	373.144	431.527	406.074	NM_031374	Tex15	testis expressed gene 15	0007129 // synapsis // inferred from mutant phenotype /// 0007130 // synaptonemal complex assembly // inferred from mutant phenotype /// 0007140 // male meiosis // inferred from mutant phenotype /// 0007283 // spermatogenesis // inferred from mutant phenotype /// 0009566 // fertilization // inferred from mutant phenotype /// 0010569 // regulation of double-strand break repair via homologous recom…		chr8 A4
1415871_at	840.972	826.536	851.307	839.605	852.909	865.712	801.41	840.01	849.595	822.331	810.932	827.619	1034.08	1015.51	1061.93	1037.17	NM_009369	Tgfbi	transforming growth factor, beta induced	0007155 // cell adhesion // inferred from direct assay /// 0007155 // cell adhesion // inferred from electronic annotation /// 0030198 // extracellular matrix organization // inferred from direct assay		chr13 38.0 cM
1454677_at	6716.67	6743.77	6717.58	6726.01	7002.98	7108.1	7208.03	7106.37	6033.62	5840	5816.54	5896.72	6438.61	6564.27	6655.65	6552.84	NM_011594	Timp2	tissue inhibitor of metalloproteinase 2	0008285 // negative regulation of cell proliferation // inferred from direct assay /// 0030814 // regulation of cAMP metabolic process // inferred from direct assay /// 0043408 // regulation of MAPKKK cascade // inferred from direct assay /// 0045664 // regulation of neuron differentiation // inferred from direct assay /// 0045664 // regulation of neuron differentiation // inferred from mutant ph…	Matrix_Metalloproteinases // GenMAPP	chr11 E2|11 72.0 cM
1451015_at	2549.16	2268.51	2144.74	2320.8	1991.04	1984.63	1799.88	1925.19	2623.45	2792.4	2647.85	2687.9	2097.48	2134.11	2260.61	2164.07	NM_009388	Tkt	transketolase	0008152 // metabolic process // inferred from electronic annotation /// 0040008 // regulation of growth // inferred from mutant phenotype	Pentose_Phosphate_Pathway // GenMAPP	chr14 B1
1439443_x_at	5937.23	5592.98	5449.96	5660.05	5282.85	5239.78	5000.66	5174.43	6376.69	6585.45	6445.53	6469.22	5452.15	5437.53	5325.57	5405.08	NM_009388	Tkt	transketolase	0008152 // metabolic process // inferred from electronic annotation /// 0040008 // regulation of growth // inferred from mutant phenotype	Pentose_Phosphate_Pathway // GenMAPP	chr14 B1
1430421_a_at	1719.59	1603.44	1631.67	1651.57	1346.71	1271.18	1201.98	1273.29	1859.05	1887.72	1775.17	1840.65	1356.69	1388.74	1347.97	1364.47	NM_178577	Tmem205	transmembrane protein 205			chr9 A3
1455162_at	254.669	240.935	237.564	244.389	139.299	149.349	143.763	144.137	263.89	299.94	261.002	274.944	176.229	183.028	179.765	179.674	NM_001145948 /// NM_153392	Ttc39a	tetratricopeptide repeat domain 39A			chr4 C7
1455649_at	183.742	174.418	164.946	174.368	148.251	154.094	136.927	146.424	272.091	275.731	266.346	271.389	173.46	193.929	185.327	184.239	NM_001033149	Ttc9	tetratricopeptide repeat domain 9	0006457 // protein folding // inferred from electronic annotation		chr12 D1
1427284_a_at	169.138	177.226	175.004	173.789	139.412	131.117	133.371	134.633	238.266	213.72	211.693	221.226	134.648	160.124	162.79	152.521	NM_015767	Ttpa	tocopherol (alpha) transfer protein	0006810 // transport // inferred from electronic annotation /// 0007566 // embryo implantation // inferred from mutant phenotype /// 0042360 // vitamin E metabolic process // inferred from mutant phenotype		chr4 A3|4 22.7 cM
1424486_a_at	130.818	140.482	140.596	137.299	100.868	113.728	100.679	105.092	175.451	194.528	161.788	177.256	110.671	132.568	125.993	123.078	NM_001042513 /// NM_001042514 /// NM_001042523 /// NM_015762	Txnrd1	thioredoxin reductase 1	0001707 // mesoderm formation // inferred from mutant phenotype /// 0006979 // response to oxidative stress // inferred from electronic annotation /// 0007369 // gastrulation // inferred from mutant phenotype /// 0008283 // cell proliferation // inferred from mutant phenotype /// 0042744 // hydrogen peroxide catabolic process // inferred from electronic annotation /// 0045454 // cell redox homeos…		chr10 C1
1421529_a_at	960.745	928.916	934.043	941.235	567.752	522.066	592.43	560.75	1159.36	1046.36	1137.01	1114.25	658.083	660.65	651.229	656.654	NM_001042513 /// NM_001042514 /// NM_001042523 /// NM_015762	Txnrd1	thioredoxin reductase 1	0001707 // mesoderm formation // inferred from mutant phenotype /// 0006979 // response to oxidative stress // inferred from electronic annotation /// 0007369 // gastrulation // inferred from mutant phenotype /// 0008283 // cell proliferation // inferred from mutant phenotype /// 0042744 // hydrogen peroxide catabolic process // inferred from electronic annotation /// 0045454 // cell redox homeos…		chr10 C1
1426260_a_at	1955.55	1690.52	1627.73	1757.93	812.675	875.057	827.869	838.534	2130.68	2293.92	2231.96	2218.85	988.742	1021.66	1068.07	1026.16	NM_013701 /// NM_145079 /// NM_201410 /// NM_201641 /// NM_201642 /// NM_201643 /// NM_201644 /// NM_201645	Ugt1a1 /// Ugt1a10 /// Ugt1a2 /// Ugt1a5 /// Ugt1a6a /// Ugt1a6b /// Ugt1a7c /// Ugt1a9	UDP glucuronosyltransferase 1 family, polypeptide A1 /// UDP glycosyltransferase 1 family, polypeptide A10 /// UDP glucuronosyltransferase 1 family, polypeptide A2 /// UDP glucuronosyltransferase 1 family, polypeptide A5 /// UDP glucuronosyltransferase 1 family, polypeptide A6A /// UDP glucuronosyltransferase 1 family, polypeptide A6B /// UDP glucuronosyltransferase 1 family, polypeptide A7C /// …	0007584 // response to nutrient // inferred from electronic annotation /// 0008152 // metabolic process // inferred from electronic annotation /// 0018879 // biphenyl metabolic process // inferred from electronic annotation /// 0019585 // glucuronate metabolic process // inferred from direct assay /// 0019585 // glucuronate metabolic process // not recorded /// 0042493 // response to drug // infe…	Irinotecan_pathway_PharmGKB // GenMAPP	chr1 D /// chr1 D|1 51.7 cM
1424783_a_at	1388	1273.23	1260.14	1307.12	597.783	751.204	674.086	674.358	1472.64	1536.24	1571.27	1526.72	790.195	851.765	754.741	798.9	NM_013701 /// NM_145079 /// NM_201410 /// NM_201641 /// NM_201642 /// NM_201643 /// NM_201644 /// NM_201645	Ugt1a1 /// Ugt1a10 /// Ugt1a2 /// Ugt1a5 /// Ugt1a6a /// Ugt1a6b /// Ugt1a7c /// Ugt1a9	UDP glucuronosyltransferase 1 family, polypeptide A1 /// UDP glycosyltransferase 1 family, polypeptide A10 /// UDP glucuronosyltransferase 1 family, polypeptide A2 /// UDP glucuronosyltransferase 1 family, polypeptide A5 /// UDP glucuronosyltransferase 1 family, polypeptide A6A /// UDP glucuronosyltransferase 1 family, polypeptide A6B /// UDP glucuronosyltransferase 1 family, polypeptide A7C /// …	0007584 // response to nutrient // inferred from electronic annotation /// 0008152 // metabolic process // inferred from electronic annotation /// 0018879 // biphenyl metabolic process // inferred from electronic annotation /// 0019585 // glucuronate metabolic process // inferred from direct assay /// 0019585 // glucuronate metabolic process // not recorded /// 0042493 // response to drug // infe…	Irinotecan_pathway_PharmGKB // GenMAPP	chr1 D /// chr1 D|1 51.7 cM
1454706_at	1020.56	1015.78	1030.61	1022.32	996.737	1000.09	996.736	997.853	1044.12	1052.56	1027.71	1041.46	1178.66	1145.75	1135.18	1153.2	NM_178635	Uvrag	UV radiation resistance associated gene			chr7 E2
1447845_s_at	88.519	93.151	97.9466	93.2055	59.5762	33.1875	52.9958	48.5865	115.979	118.1	111.118	115.066	89.1629	76.7488	82.3743	82.762	NM_011704	Vnn1	vanin 1	0002526 // acute inflammatory response // inferred from direct assay /// 0002544 // chronic inflammatory response // inferred from direct assay /// 0006807 // nitrogen compound metabolic process // inferred from electronic annotation /// 0006916 // anti-apoptosis // inferred from mutant phenotype /// 0006954 // inflammatory response // inferred from mutant phenotype /// 0015939 // pantothenate me…		chr10 A1-B2
1450777_at	584.454	628.557	636.452	616.488	489.492	499.983	485.174	491.55	766.481	695.034	667.603	709.706	575.579	567.981	568.21	570.59	NM_011917	Xrn2	5'-3' exoribonuclease 2	0000738 // DNA catabolic process, exonucleolytic // inferred from electronic annotation /// 0000738 // DNA catabolic process, exonucleolytic // inferred from sequence or structural similarity /// 0006139 // nucleobase, nucleoside, nucleotide and nucleic acid metabolic process // inferred from electronic annotation /// 0006281 // DNA repair // non-traceable author statement /// 0006310 // DNA reco…	mRNA_processing_binding_Reactome // GenMAPP	chr2 H1
1437556_at	24.8582	25.6893	25.0929	25.2135	24.6059	22.6776	21.6863	22.99	33.3214	31.9848	35.5866	33.6309	23.2728	23.6856	24.2388	23.7324	NM_030708	Zfhx4	zinc finger homeodomain 4	0006350 // transcription // inferred from electronic annotation /// 0006355 // regulation of transcription, DNA-dependent // inferred from electronic annotation /// 0045449 // regulation of transcription // inferred from electronic annotation		chr3 A1
1417088_at	388.738	449.68	377.072	405.163	434.9	418.128	427.836	426.955	399.743	382.475	398.939	393.719	617.519	566.382	525.935	569.945	NM_012017	Zfp346	zinc finger protein 346	0006915 // apoptosis // inferred from mutant phenotype	mRNA_processing_binding_Reactome // GenMAPP
1436320_at	1693.93	1838.46	1746.8	1759.73	1164.19	1328.57	1110.92	1201.23	2176.05	2370.93	2113.59	2220.19	1278.37	1339.86	1412.62	1343.61
