# Supplementary material for: Targeted Deletion of Nrf2 Reduces Urethane-Induced Lung Tumor Development in Mice
Source: PLoS One. 2011 Oct 21;6(10):e26590. doi: 10.1371/journal.pone.0026590 (PMC3198791; doi:10.1371/journal.pone.0026590)
Supplement: Dataset S3 — Canonical pathways for 376 tumor genes significantly varied between Nrf2+/+ and Nrf2-/- mice at 22 wk. (XLS) [file pone.0026590.s009.xls]

## Sheet: Sheet0
Dataset S3. Canonical pathways for 376 tumor genes significantly varied between Nrf2+/+ and Nrf2-/- mice at 22 wk.
© 2000-2010 Ingenuity Systems, Inc. All rights reserved.
Ingenuity Canonical Pathways	-log(p-value)	Ratio	Molecules
Glutathione Metabolism	9.04E00	1.22E-01	GSTA3, GSTM1, GSTT1, GSTP1, PGD, GSTM5, GSTM3 (includes EG:14864), GPX2, G6PD, GCLC, GSTT3, PRDX6
NRF2-mediated Oxidative Stress Response	5.82E00	7.65E-02	GSTA3, GSTM1, GSTP1, GSTM5, PRDX1, GCLC, DNAJC10, TXNRD1, GSTT1, GSTM3 (includes EG:14864), PIK3CG, KEAP1, GPX2, AOX1
Aryl Hydrocarbon Receptor Signaling	5.47E00	7.79E-02	GSTA3, GSTM1, GSTT1, GSTP1, GSTM5, GSTM3 (includes EG:14864), APAF1, CDK6, TGFB2, ALDH18A1, CCND1, ALDH7A1
LPS/IL-1 Mediated Inhibition of RXR Function	5.2E00	6.57E-02	GSTA3, GSTM1, GSTP1, GSTM5, IL4I1, CHST12, HMGCS2, CHST2, GSTT1, GSTM3 (includes EG:14864), CD14, ALDH18A1, ABCC4, ALDH7A1
Glioblastoma Multiforme Signaling	5.12E00	7.36E-02	PLCE1, WNT3A, PDGFA, PIK3CG, IGF1R, CDK6, RHOU, PLCB1, FZD1, ITPR1, E2F3, CCND1
Xenobiotic Metabolism Signaling	4.59E00	5.5E-02	GSTA3, GSTM1, GSTP1, GSTM5, IL4I1, GCLC, CHST12, UGT1A1, CHST2, GSTT1, LIPA, GSTM3 (includes EG:14864), PIK3CG, KEAP1, ALDH18A1, ALDH7A1
Fructose and Mannose Metabolism	3.29E00	4.14E-02	AKR1B15, SORD, AKR1B10, FBP1, HKDC1, FBP2
Valine, Leucine and Isoleucine Degradation	2.93E00	5.41E-02	HSD17B10, IL4I1, AOX1, HMGCS2, ALDH7A1, AOX3
Glioma Signaling	2.9E00	6.25E-02	PDGFA, PIK3CG, IGF1R, CDK6, CDKN2C, E2F3, CCND1
Metabolism of Xenobiotics by Cytochrome P450	2.85E00	3.88E-02	GSTA3, GSTM1, GSTT1, GSTP1, GSTM5, GSTM3 (includes EG:14864), GSTT3, UGT1A1
Methane Metabolism	2.62E00	4.55E-02	PRDX1, SHMT1, PRDX6
Inositol Phosphate Metabolism	2.62E00	4.52E-02	ISYNA1, DAPK1, INPP4B, PLCE1, PIK3CG, CDK6, PLCB1, INPP5K
Pentose Phosphate Pathway	2.4E00	4.49E-02	PGD, G6PD, FBP1, FBP2
PDGF Signaling	2.21E00	6.58E-02	PDGFA, PIK3CG, ACP1, CAV1, RASA1
Small Cell Lung Cancer Signaling	2.13E00	5.62E-02	PIK3CG, APAF1, CKS1B, CDK6, CCND1
Glycine, Serine and Threonine Metabolism	2.05E00	3.33E-02	PSAT1, PLCE1, IL4I1, PLCB1, SHMT1
Aldosterone Signaling in Epithelial Cells	1.96E00	5.26E-02	SCNN1A, PLCE1, PIK3CG, PLCB1, ITPR1
Pyruvate Metabolism	1.91E00	3.36E-02	AKR1B15, PCK2, AKR1B10, GLO1, ALDH7A1
Tryptophan Metabolism	1.87E00	2.77E-02	HSD17B10, IL4I1, AOX1, METTL7B, INMT, ALDH7A1, AOX3
Galactose Metabolism	1.83E00	3.48E-02	AKR1B15, AKR1B10, HKDC1, FBP2
Cell Cycle: G1/S Checkpoint Regulation	1.81E00	6.67E-02	CDK6, TGFB2, E2F3, CCND1
IL-9 Signaling	1.8E00	8.11E-02	SOCS3, PIK3CG, BCL3
Pyrimidine Metabolism	1.75E00	3.03E-02	POLR3F, POLR3K, POLR1C, ENTPD1, CTPS2, TXNRD1, TXNRD3
Estrogen-Dependent Breast Cancer Signaling	1.71E00	5.71E-02	HSD17B10, PIK3CG, IGF1R, CCND1
Butanoate Metabolism	1.66E00	3.03E-02	HSD17B10, HMGCS2, PRDX6, ALDH7A1
Chronic Myeloid Leukemia Signaling	1.64E00	4.76E-02	PIK3CG, CDK6, TGFB2, E2F3, CCND1
Phenylalanine Metabolism	1.63E00	2.75E-02	PRDX1, IL4I1, PRDX6
Non-Small Cell Lung Cancer Signaling	1.59E00	5.06E-02	PIK3CG, CDK6, ITPR1, CCND1
Docosahexaenoic Acid (DHA) Signaling	1.57E00	6.25E-02	PIK3CG, APAF1, SERPINF1
Molecular Mechanisms of Cancer	1.53E00	2.96E-02	PIK3CG, APAF1, CDK6, RHOU, TGFB2, PLCB1, CDKN2C, FZD1, E2F3, CCND1, RASA1
Fatty Acid Elongation in Mitochondria	1.47E00	4.44E-02	HSD17B10, PPT1
PXR/RXR Activation	1.47E00	4.4E-02	GSTM1, PCK2, HMGCS2, UGT1A1
Sphingosine-1-phosphate Signaling	1.46E00	4.31E-02	PLCE1, PDGFA, PIK3CG, RHOU, PLCB1
Glycerolipid Metabolism	1.46E00	3.21E-02	AKR1B15, LIPA, AKR1B10, PPAP2C, ALDH7A1
Leptin Signaling in Obesity	1.43E00	4.88E-02	SOCS3, PLCE1, PIK3CG, PLCB1
EGF Signaling	1.43E00	6.12E-02	PIK3CG, ITPR1, RASA1
Tyrosine Metabolism	1.36E00	1.98E-02	IL4I1, AOX1, METTL7B, AOX3
Hereditary Breast Cancer Signaling	1.29E00	3.88E-02	PIK3CG, WEE1, CDK6, RPA1, CCND1
Histidine Metabolism	1.2E00	2.5E-02	IL4I1, METTL7B, ALDH7A1
Pentose and Glucuronate Interconversions	1.2E00	2E-02	AKR1B15, AKR1B10, UGT1A1
Phospholipid Degradation	1.2E00	3.81E-02	PLCE1, PLCB1, PPAP2C, PRDX6
Stilbene, Coumarine and Lignin Biosynthesis	1.2E00	2.56E-02	PRDX1, PRDX6
Lymphotoxin β Receptor Signaling	1.18E00	4.92E-02	PIK3CG, APAF1, CXCL1
Glioma Invasiveness Signaling	1.18E00	5.26E-02	TIMP3, PIK3CG, RHOU
p53 Signaling	1.16E00	4.35E-02	PIK3CG, SNAI2, APAF1, CCND1
Androgen and Estrogen Metabolism	1.16E00	2.82E-02	HSD17B10, HSD11B2, METTL7B, UGT1A1
Insulin Receptor Signaling	1.13E00	3.57E-02	SCNN1A, SOCS3, PIK3CG, PPP1R14B, PTPRF
Ephrin Receptor Signaling	1.12E00	3.03E-02	ANGPT1, PDGFA, PIK3CG, ACP1, RASA1, ITGA4
Human Embryonic Stem Cell Pluripotency	1.12E00	3.27E-02	WNT3A, PDGFA, PIK3CG, TGFB2, FZD1
Riboflavin Metabolism	1.11E00	3.64E-02	ACP1, RFK
Neuropathic Pain Signaling In Dorsal Horn Neurons	1.09E00	3.88E-02	PLCE1, PIK3CG, PLCB1, ITPR1
Glycosphingolipid Biosynthesis - Globoseries	1.08E00	4.44E-02	ST8SIA4, ST8SIA2
Glycosphingolipid Biosynthesis - Neolactoseries	1.08E00	2.9E-02	ST8SIA4, ST8SIA2
IL-10 Signaling	1.07E00	4.29E-02	SOCS3, BLVRB, CD14
Huntington's Disease Signaling	1.07E00	2.92E-02	PIK3CG, IGF1R, APAF1, PLCB1, CASP12 (includes EG:12364), ITPR1, RASA1
Cardiac Hypertrophy Signaling	1.06E00	2.88E-02	PLCE1, PIK3CG, IGF1R, RHOU, TGFB2, PLCB1, ADRB2
Myc Mediated Apoptosis Signaling	1.06E00	4.76E-02	PIK3CG, IGF1R, APAF1
Glycolysis/Gluconeogenesis	1.05E00	2.82E-02	FBP1, HKDC1, ALDH7A1, FBP2
Role of NFAT in Cardiac Hypertrophy	1.04E00	2.9E-02	PLCE1, PIK3CG, IGF1R, TGFB2, PLCB1, ITPR1
Nicotinate and Nicotinamide Metabolism	1.03E00	2.94E-02	DAPK1, CDK6, AOX1, AOX3
Growth Hormone Signaling	1.03E00	4.29E-02	SOCS3, PIK3CG, IGF1R
Macropinocytosis Signaling	1.01E00	4.17E-02	PDGFA, PIK3CG, CD14
Methionine Metabolism	1E00	2.5E-02	IL4I1, MTAP (includes EG:4507)
Angiopoietin Signaling	9.95E-01	4.05E-02	ANGPT1, PIK3CG, RASA1
Pancreatic Adenocarcinoma Signaling	9.93E-01	3.45E-02	PIK3CG, TGFB2, E2F3, CCND1
Glycosphingolipid Biosynthesis - Ganglioseries	9.59E-01	3.12E-02	ST8SIA4, ST8SIA2
Role of CHK Proteins in Cell Cycle Checkpoint Control	9.59E-01	5.71E-02	RPA1, E2F3
Serotonin Receptor Signaling	9.59E-01	4.35E-02	GCH1, IL4I1
Role of Macrophages, Fibroblasts and Endothelial Cells in Rheumatoid Arthritis	9.57E-01	2.52E-02	SOCS3, PLCE1, WNT3A, PDGFA, PIK3CG, PLCB1, FZD1, CCND1, ADAMTS4
Oncostatin M Signaling	9.38E-01	5.71E-02	TIMP3, EPAS1
Cell Cycle Regulation by BTG Family Proteins	9.17E-01	5.56E-02	E2F3, CCND1
Aminosugars Metabolism	9.1E-01	2.48E-02	CYB5R1, HKDC1, NANS
Lysine Degradation	8.81E-01	2.14E-02	HSD17B10, SHMT1, CASP12 (includes EG:12364), ALDH7A1, ADAMTS4
Coagulation System	8.77E-01	5.41E-02	TFPI, FGA
Dopamine Receptor Signaling	8.71E-01	3.23E-02	GCH1, IL4I1, PPP1R14B
Notch Signaling	8.59E-01	4.65E-02	CNTN1, DTX4
HER-2 Signaling in Breast Cancer	8.58E-01	3.8E-02	PIK3CG, CDK6, CCND1
Nitric Oxide Signaling in the Cardiovascular System	8.46E-01	3.09E-02	PIK3CG, CAV1, ITPR1
VDR/RXR Activation	8.34E-01	3.75E-02	PDGFA, TGFB2, CD14
IL-8 Signaling	8.01E-01	2.69E-02	ANGPT1, PIK3CG, CXCL1, RHOU, CCND1
Prostate Cancer Signaling	7.99E-01	3.12E-02	GSTP1, PIK3CG, CCND1
Endothelin-1 Signaling	7.94E-01	2.7E-02	PLCE1, PIK3CG, PLCB1, ITPR1, PRDX6
Melanoma Signaling	7.89E-01	4.35E-02	PIK3CG, CCND1
Retinol Metabolism	7.58E-01	3.23E-02	RDH16, UGT1A1
Hepatic Fibrosis / Hepatic Stellate Cell Activation	7.48E-01	2.99E-02	PDGFA, IGF1R, TGFB2, CD14
Thyroid Cancer Signaling	7.43E-01	4.26E-02	CXCL1, CCND1
TR/RXR Activation	7.35E-01	3.09E-02	PIK3CG, BCL3, FGA
Virus Entry via Endocytic Pathways	7.35E-01	3.12E-02	PIK3CG, CAV1, ITGA4
PAK Signaling	7.35E-01	2.88E-02	PDGFA, PIK3CG, ITGA4
Inositol Metabolism	7.35E-01	3.09E-02	CYB5R1, BLVRB, CBR3
Ovarian Cancer Signaling	7.32E-01	2.86E-02	WNT3A, PIK3CG, FZD1, CCND1
Synthesis and Degradation of Ketone Bodies	7.26E-01	5.26E-02	HMGCS2
Glycerophospholipid Metabolism	7.24E-01	2.08E-02	PLCE1, PLCB1, PPAP2C, PRDX6
ILK Signaling	7.16E-01	2.69E-02	PIK3CG, SNAI2, RHOU, PPP1R14B, CCND1
FXR/RXR Activation	7.15E-01	2.91E-02	PCK2, FETUB, FBP1
Bile Acid Biosynthesis	7.14E-01	2E-02	LIPA, ALDH7A1
PTEN Signaling	7.05E-01	2.86E-02	PIK3CG, CCND1, ITGA4
Breast Cancer Regulation by Stathmin1	6.83E-01	2.51E-02	PIK3CG, PLCB1, ITPR1, E2F3, PPP1R14B
Amyotrophic Lateral Sclerosis Signaling	6.77E-01	2.68E-02	PIK3CG, APAF1, CASP12 (includes EG:12364)
IGF-1 Signaling	6.77E-01	3E-02	PIK3CG, IGF1R, RASA1
Chondroitin Sulfate Biosynthesis	6.73E-01	3.08E-02	CHST2, CHST12
Colorectal Cancer Metastasis Signaling	6.61E-01	2.36E-02	WNT3A, PIK3CG, RHOU, TGFB2, FZD1, CCND1
Keratan Sulfate Biosynthesis	6.61E-01	3.77E-02	CHST2, CHST12
CD27 Signaling in Lymphocytes	6.61E-01	3.51E-02	SIVA1, APAF1
Cysteine Metabolism	6.61E-01	2.27E-02	CHST2, CHST12
Synaptic Long Term Depression	6.56E-01	2.5E-02	IGF1R, PLCB1, ITPR1, PRDX6
Thrombin Signaling	6.52E-01	2.45E-02	PLCE1, PIK3CG, RHOU, PLCB1, ITPR1
Endometrial Cancer Signaling	6.48E-01	3.51E-02	PIK3CG, CCND1
Arachidonic Acid Metabolism	6.42E-01	1.79E-02	GSTT1, GPX2, CBR3, PRDX6
Starch and Sucrose Metabolism	6.41E-01	1.54E-02	HKDC1, MTAP (includes EG:4507), UGT1A1
HGF Signaling	6.33E-01	2.91E-02	PIK3CG, ETS2, CCND1
Cholecystokinin/Gastrin-mediated Signaling	6.16E-01	2.88E-02	RHOU, PLCB1, ITPR1
Atherosclerosis Signaling	6.16E-01	2.65E-02	PDGFA, PRDX6, ITGA4
RAN Signaling	6.16E-01	4.35E-02	RANBP1
Granzyme B Signaling	6.16E-01	6.25E-02	APAF1
Role of BRCA1 in DNA Damage Response	6.02E-01	3.28E-02	RPA1, E2F3
Germ Cell-Sertoli Cell Junction Signaling	5.95E-01	2.53E-02	PIK3CG, KEAP1, RHOU, TGFB2
Synaptic Long Term Potentiation	5.84E-01	2.65E-02	PLCB1, ITPR1, PPP1R14B
CXCR4 Signaling	5.82E-01	2.4E-02	PIK3CG, RHOU, PLCB1, ITPR1
Endoplasmic Reticulum Stress Pathway	5.72E-01	5.56E-02	CASP12 (includes EG:12364)
Phenylalanine, Tyrosine and Tryptophan Biosynthesis	5.72E-01	1.49E-02	IL4I1
fMLP Signaling in Neutrophils	5.69E-01	2.4E-02	PIK3CG, PLCB1, ITPR1
Regulation of eIF4 and p70S6K Signaling	5.69E-01	2.27E-02	EIF1AY, PIK3CG, ITGA4
RhoA Signaling	5.54E-01	2.73E-02	KTN1, IGF1R, PFN2
JAK/Stat Signaling	5.49E-01	3.12E-02	SOCS3, PIK3CG
CCR3 Signaling in Eosinophils	5.47E-01	2.5E-02	PIK3CG, PLCB1, ITPR1
Calcium-induced T Lymphocyte Apoptosis	5.4E-01	2.86E-02	ITPR1, ORAI1
GM-CSF Signaling	5.4E-01	2.99E-02	PIK3CG, CCND1
Role of NANOG in Mammalian Embryonic Stem Cell Pluripotency	5.4E-01	2.63E-02	WNT3A, PIK3CG, FZD1
Axonal Guidance Signaling	5.34E-01	1.98E-02	WNT3A, PDGFA, PIK3CG, PFN2, PLCB1, FZD1, RASA1, ITGA4
DNA Methylation and Transcriptional Repression Signaling	5.33E-01	4.35E-02	CHD4
14-3-3-mediated Signaling	5.33E-01	2.63E-02	PLCE1, PIK3CG, PLCB1
Actin Cytoskeleton Signaling	5.31E-01	2.13E-02	PDGFA, PIK3CG, PFN2, CD14, ITGA4
Cyanoamino Acid Metabolism	5.15E-01	1.56E-02	SHMT1
Erythropoietin Signaling	5.12E-01	2.63E-02	SOCS3, PIK3CG
Wnt/β-catenin Signaling	5.01E-01	2.37E-02	WNT3A, TGFB2, FZD1, CCND1
Maturity Onset Diabetes of Young (MODY) Signaling	4.99E-01	3.23E-02	HNF1B
Sulfur Metabolism	4.99E-01	1.64E-02	CHST12
Folate Biosynthesis	4.99E-01	1.25E-02	GCH1
CREB Signaling in Neurons	4.96E-01	2.04E-02	PLCE1, PIK3CG, PLCB1, ITPR1
Prolactin Signaling	4.86E-01	2.67E-02	SOCS3, PIK3CG
Acute Phase Response Signaling	4.85E-01	2.25E-02	SOCS3, PIK3CG, SERPINF1, FGA
One Carbon Pool by Folate	4.83E-01	2.56E-02	SHMT1
LPS-stimulated MAPK Signaling	4.78E-01	2.56E-02	PIK3CG, CD14
Melatonin Signaling	4.78E-01	2.6E-02	PLCE1, PLCB1
PI3K/AKT Signaling	4.74E-01	2.16E-02	PIK3CG, CCND1, ITGA4
Basal Cell Carcinoma Signaling	4.69E-01	2.74E-02	WNT3A, FZD1
p70S6K Signaling	4.62E-01	2.29E-02	PLCE1, PIK3CG, PLCB1
Chemokine Signaling	4.61E-01	2.67E-02	PIK3CG, PLCB1
Role of NFAT in Regulation of the Immune Response	4.6E-01	2E-02	PIK3CG, PLCB1, ITPR1, ORAI1
Phospholipase C Signaling	4.54E-01	1.95E-02	PLCE1, RHOU, PLCB1, ITPR1, ITGA4
NF-κB Activation by Viruses	4.54E-01	2.47E-02	PIK3CG, ITGA4
IL-17 Signaling	4.54E-01	2.7E-02	PIK3CG, CXCL1
C21-Steroid Hormone Metabolism	4.54E-01	1.39E-02	HSD11B2
Ascorbate and Aldarate Metabolism	4.54E-01	1.16E-02	ALDH7A1
ERK/MAPK Signaling	4.5E-01	2.07E-02	PIK3CG, ETS2, PPP1R14B, ITGA4
IL-15 Production	4.4E-01	3.33E-02	FRK
Caveolar-mediated Endocytosis Signaling	4.39E-01	2.35E-02	CAV1, ITGA4
Reelin Signaling in Neurons	4.31E-01	2.56E-02	PIK3CG, ITGA4
Ubiquinone Biosynthesis	4.31E-01	1.68E-02	NDUFS5, METTL7B
IL-22 Signaling	4.27E-01	3.57E-02	SOCS3
Cytotoxic T Lymphocyte-mediated Apoptosis of Target Cells	4.27E-01	3.03E-02	APAF1
Acute Myeloid Leukemia Signaling	4.17E-01	2.44E-02	PIK3CG, CCND1
TGF-β Signaling	4.17E-01	2.41E-02	TGFB2, TFE3
Cellular Effects of Sildenafil (Viagra)	4.07E-01	1.99E-02	PLCE1, PLCB1, ITPR1
Arginine and Proline Metabolism	4.03E-01	1.09E-02	IL4I1, ALDH7A1
Role of Wnt/GSK-3β Signaling in the Pathogenesis of Influenza	3.97E-01	2.41E-02	WNT3A, FZD1
Citrate Cycle	3.92E-01	1.72E-02	PCK2
FGF Signaling	3.84E-01	2.27E-02	PIK3CG, ITPR1
Integrin Signaling	3.8E-01	1.98E-02	PIK3CG, CAV1, RHOU, ITGA4
Apoptosis Signaling	3.72E-01	2.22E-02	APAF1, CASP12 (includes EG:12364)
O-Glycan Biosynthesis	3.7E-01	2.13E-02	GALNT12
Aminophosphonate Metabolism	3.7E-01	1.54E-02	METTL7B
Regulation of Actin-based Motility by Rho	3.66E-01	2.17E-02	PFN2, RHOU
VEGF Signaling	3.66E-01	2.06E-02	EIF1AY, PIK3CG
G Protein Signaling Mediated by Tubby	3.6E-01	2.44E-02	PLCB1
TWEAK Signaling	3.6E-01	2.63E-02	APAF1
Factors Promoting Cardiogenesis in Vertebrates	3.6E-01	2.13E-02	TGFB2, FZD1
FAK Signaling	3.6E-01	2E-02	PIK3CG, ITGA4
Bladder Cancer Signaling	3.54E-01	2.22E-02	DAPK1, CCND1
Urea Cycle and Metabolism of Amino Groups	3.51E-01	1.25E-02	ALDH18A1
Nucleotide Excision Repair Pathway	3.42E-01	2.86E-02	RPA1
G-Protein Coupled Receptor Signaling	3.35E-01	1.82E-02	PIK3CG, PLCB1, RASA1, ADRB2
G Beta Gamma Signaling	3.32E-01	1.68E-02	PIK3CG, CAV1
HMGB1 Signaling	3.27E-01	2.04E-02	PIK3CG, RHOU
MIF Regulation of Innate Immunity	3.24E-01	2.17E-02	CD14
FcγRIIB Signaling in B Lymphocytes	3.16E-01	1.79E-02	PIK3CG
Glutamate Metabolism	3.16E-01	1.28E-02	GCLC
Production of Nitric Oxide and Reactive Oxygen Species in Macrophages	3.13E-01	1.62E-02	PIK3CG, RHOU, PPP1R14B
T Cell Receptor Signaling	3.12E-01	1.87E-02	PIK3CG, RASA1
Cell Cycle: G2/M DNA Damage Checkpoint Regulation	3.08E-01	2.27E-02	WEE1
Selenoamino Acid Metabolism	3.08E-01	1.3E-02	METTL7B
Role of Osteoblasts, Osteoclasts and Chondrocytes in Rheumatoid Arthritis	3.01E-01	1.71E-02	WNT3A, PIK3CG, FZD1, ADAMTS4
Role of PKR in Interferon Induction and Antiviral Response	3E-01	2.17E-02	APAF1
Renin-Angiotensin Signaling	2.75E-01	1.67E-02	PIK3CG, ITPR1
Rac Signaling	2.75E-01	1.64E-02	PIK3CG, ITGA4
PPARα/RXRα Activation	2.73E-01	1.67E-02	PLCE1, TGFB2, PLCB1
Alanine and Aspartate Metabolism	2.72E-01	1.14E-02	IL4I1
RAR Activation	2.66E-01	1.66E-02	RDH16, PIK3CG, TGFB2
iCOS-iCOSL Signaling in T Helper Cells	2.62E-01	1.64E-02	PIK3CG, ITPR1
Type I Diabetes Mellitus Signaling	2.58E-01	1.68E-02	SOCS3, APAF1
Cdc42 Signaling	2.54E-01	1.59E-02	RASA1, ITGA4
TNFR1 Signaling	2.53E-01	1.92E-02	APAF1
Toll-like Receptor Signaling	2.48E-01	1.85E-02	CD14
IL-12 Signaling and Production in Macrophages	2.47E-01	1.5E-02	PIK3CG, TGFB2
Corticotropin Releasing Hormone Signaling	2.43E-01	1.47E-02	IVL, ITPR1
CNTF Signaling	2.42E-01	1.92E-02	PIK3CG
Type II Diabetes Mellitus Signaling	2.36E-01	1.27E-02	SOCS3, PIK3CG
Thrombopoietin Signaling	2.31E-01	1.69E-02	PIK3CG
Semaphorin Signaling in Neurons	2.26E-01	1.92E-02	RHOU
CD28 Signaling in T Helper Cells	2.25E-01	1.52E-02	PIK3CG, ITPR1
Gα12/13 Signaling	2.25E-01	1.6E-02	PIK3CG, RASA1
IL-2 Signaling	2.21E-01	1.72E-02	PIK3CG
β-alanine Metabolism	2.21E-01	1.02E-02	ALDH7A1
N-Glycan Biosynthesis	2.11E-01	1.08E-02	RPN1
Nur77 Signaling in T Lymphocytes	2.06E-01	1.56E-02	APAF1
Death Receptor Signaling	1.97E-01	1.56E-02	APAF1
